# Supplementary material for: International standards and good practice guidelines in traditional, complementary and integrative medicine: a scoping review
Source: Front Pharmacol. 2026 Apr 9;17:1742400. doi: 10.3389/fphar.2026.1742400 (PMC13102575; doi:10.3389/fphar.2026.1742400)
Supplement: Supplementary file 1 [file Supplementaryfile1.zip]

Archive with 3 entries (3 files):
- Supplementary Table 4. Development of IS and IGPG, from 2000 to April 2025.XLSX
- Supplementary Table 5. Systematic reviews, perspectives and commentaries at the interface between ISIGPG and TCIM.XLSX
- Supplementary Tables 1, 2, 3, and 6.docx
