# Supplementary material for: International standards and good practice guidelines in traditional, complementary and integrative medicine: a scoping review
Source: Front Pharmacol. 2026 Apr 9;17:1742400. doi: 10.3389/fphar.2026.1742400 (PMC13102575; doi:10.3389/fphar.2026.1742400)
Supplement: Supplementary file 1 [file Supplementaryfile1.zip › Supplementary Table 4. Development of IS and IGPG, from 2000 to April 2025.XLSX]

## Sheet: Suppl. Table 4
Ref No.	Category	Year	Authors	Source	Title with URL	Disorder	Topic	IS/IGPG
Int293	NS	2000	ICH	ICH	E10 Choice of Control Group and Related Issues in Clinical Trials	NA	reporting	IGPG
Int292	NS	2000	ICH	ICH	Q7 Good Manufacturing Practice Guide for Active Pharmaceutical Ingredients	NA	quality control & safety	IGPG
Int291	NS	2000	ICH	ICH	S7A Safety Pharmacology Studies for Human Pharmaceuticals	NA	quality control & safety	IGPG
Int045	herbal medicine	2000	WHO	WHO	General guidelines for methodologies on research and evaluation of traditional medicine	NA	reporting	IGPG
Int025	TCIMg	2000	WHO	WHO	Resolution Promoting The Role of Traditional Medicine in Health Systems: A Strategy for the African Region	NA	harmonisation	IGPG
Pub181	acupuncture & moxibustion	2001	MacPherson et al.	database	Standards for reporting interventions in controlled trials of acupuncture: the STRICTA recommendations	NA	reporting	IGPG
Int290	NS	2002	ICH	ICH	Q1D Bracketing and Matrixing Designs for Stability Testing of New Drug Substances and Products	NA	quality control & safety	IGPG
IntWX1033	TCIMg	2002	PAHO	PAHO	Traditional, complementary and alternative medicine and therapies in the Americas: policies, plans and programs	NA	harmonisation	IGPG
IntWX1034	TCIMg	2002	PAHO	PAHO	Traditional, Complementary and Alternative Medicines and Therapies: Evaluation Plan of Work 2000-2001 and Plan of Work 2002-2003	NA	harmonisation	IGPG
Int044	herbal medicine	2002	WHO	WHO	WHO traditional medicine strategy 2002-2005	NA	harmonisation	IGPG
Int043	TCIMg	2002	WHO	WHO	Regional Strategy for Traditional Medicine in the Western Pacific	NA	harmonisation	IGPG
IntWX1003	herbal medicine	2002	WHO	WHO	WHO Monographs On Selected Medicinal Plants - Volume 2- Radix Althaeae	NA	quality control & safety	IS
IntWX1004	herbal medicine	2002	WHO	WHO	WHO Monographs On Selected Medicinal Plants - Volume 2- Herba Andrographidis	NA	quality control & safety	IS
IntWX1005	herbal medicine	2002	WHO	WHO	WHO Monographs On Selected Medicinal Plants - Volume 2- Radix Angelicae Sinensis	NA	quality control & safety	IS
IntWX1006	herbal medicine	2002	WHO	WHO	WHO Monographs On Selected Medicinal Plants - Volume 2- Flos Calendulae	NA	quality control & safety	IS
IntWX1007	herbal medicine	2002	WHO	WHO	WHO Monographs On Selected Medicinal Plants - Volume 2- Flos Caryophylli	NA	quality control & safety	IS
IntWX1008	herbal medicine	2002	WHO	WHO	WHO Monographs On Selected Medicinal Plants - Volume 2- Rhizoma Cimicifugae Racemosae	NA	quality control & safety	IS
IntWX1009	herbal medicine	2002	WHO	WHO	WHO Monographs On Selected Medicinal Plants - Volume 2- Folium cum Flore Crataegi	NA	quality control & safety	IS
IntWX1010	herbal medicine	2002	WHO	WHO	WHO Monographs On Selected Medicinal Plants - Volume 2- Radix Eleutherococci	NA	quality control & safety	IS
IntWX1011	herbal medicine	2002	WHO	WHO	WHO Monographs On Selected Medicinal Plants - Volume 2- Aetheroleum Eucalypti	NA	quality control & safety	IS
IntWX1012	herbal medicine	2002	WHO	WHO	WHO Monographs On Selected Medicinal Plants - Volume 2- Folium Eucalypti	NA	quality control & safety	IS
IntWX1013	herbal medicine	2002	WHO	WHO	WHO Monographs On Selected Medicinal Plants - Volume 2- Cortex Frangulae	NA	quality control & safety	IS
IntWX1014	herbal medicine	2002	WHO	WHO	WHO Monographs On Selected Medicinal Plants - Volume 2- Folium et Cortex Hamamelidis	NA	quality control & safety	IS
IntWX1015	herbal medicine	2002	WHO	WHO	WHO Monographs On Selected Medicinal Plants - Volume 2- Semen Hippocastani	NA	quality control & safety	IS
IntWX1016	herbal medicine	2002	WHO	WHO	WHO Monographs On Selected Medicinal Plants - Volume 2- Herba Hyperici	NA	quality control & safety	IS
IntWX1017	herbal medicine	2002	WHO	WHO	WHO Monographs On Selected Medicinal Plants - Volume 2- Aetheroleum Melaleucae Alternifoliae	NA	quality control & safety	IS
IntWX1018	herbal medicine	2002	WHO	WHO	WHO Monographs On Selected Medicinal Plants - Volume 2- Folium Melissae	NA	quality control & safety	IS
IntWX1019	herbal medicine	2002	WHO	WHO	WHO Monographs On Selected Medicinal Plants - Volume 2- Aetheroleum Menthae Piperitae	NA	quality control & safety	IS
IntWX1020	herbal medicine	2002	WHO	WHO	WHO Monographs On Selected Medicinal Plants - Volume 2- Folium Menthae Piperitae	NA	quality control & safety	IS
IntWX1021	herbal medicine	2002	WHO	WHO	WHO Monographs On Selected Medicinal Plants - Volume 2- Folium Ocimi Sancti	NA	quality control & safety	IS
IntWX1022	herbal medicine	2002	WHO	WHO	WHO Monographs On Selected Medicinal Plants - Volume 2- Oleum Oenotherae Biennis	NA	quality control & safety	IS
IntWX1023	herbal medicine	2002	WHO	WHO	WHO Monographs On Selected Medicinal Plants - Volume 2- Rhizoma Piperis Methystici	NA	quality control & safety	IS
IntWX1024	herbal medicine	2002	WHO	WHO	WHO Monographs On Selected Medicinal Plants - Volume 2- Cortex Pruni Africanae	NA	quality control & safety	IS
IntWX1025	herbal medicine	2002	WHO	WHO	WHO Monographs On Selected Medicinal Plants - Volume 2- Cortex Rhamni Purshianae	NA	quality control & safety	IS
IntWX1026	herbal medicine	2002	WHO	WHO	WHO Monographs On Selected Medicinal Plants - Volume 2- Flos Sambuci	NA	quality control & safety	IS
IntWX1027	herbal medicine	2002	WHO	WHO	WHO Monographs On Selected Medicinal Plants - Volume 2- Radix Senegae	NA	quality control & safety	IS
IntWX1028	herbal medicine	2002	WHO	WHO	WHO Monographs On Selected Medicinal Plants - Volume 2- Fructus Serenoae Repentis	NA	quality control & safety	IS
IntWX1029	herbal medicine	2002	WHO	WHO	WHO Monographs On Selected Medicinal Plants - Volume 2- Fructus Silybi Mariae	NA	quality control & safety	IS
IntWX1030	herbal medicine	2002	WHO	WHO	WHO Monographs On Selected Medicinal Plants - Volume 2- Herba Tanaeeti Parthenii	NA	quality control & safety	IS
IntWX1031	herbal medicine	2002	WHO	WHO	WHO Monographs On Selected Medicinal Plants - Volume 2- Radix Urticae	NA	quality control & safety	IS
IntWX1032	herbal medicine	2002	WHO	WHO	WHO Monographs On Selected Medicinal Plants - Volume 2- Folium Uvae Ursi	NA	quality control & safety	IS
Int289	NS	2003	ICH	ICH	E2D Post-Approval Safety Data Management: Definitions and Standards for Expedited Reporting	NA	quality control & safety	IGPG
Int288	NS	2003	ICH	ICH	Q1A(R2) Stability Testing of New Drug Substances and Products	NA	quality control & safety	IGPG
Int287	NS	2003	ICH	ICH	Q1E Evaluation of Stability Data	NA	quality control & safety	IGPG
Int355	herbal medicine	2003	WHO	WHO	WHO guidelines on good agricultural and collection practices (GACP) for medicinal plants	NA	quality control & safety	IGPG
Int352	NS	2003	WHO	WHO	WHO medicines strategy 2004-2007 : countries at the core	NA	harmonisation	IGPG
Int042	herbal medicine	2003	WHO	WHO	Guidelines for the regulation of herbal medicines in the South-East Asia Region	NA	harmonisation	IGPG
Int041	herbal medicine	2003	WHO	WHO	Developing regional guidelines on minimum requirements for the registration of herbal medicinal products. Report of a workshop, Abu Dhabi, United Arab Emirates, 7-9 June 2003	NA	harmonisation	IGPG
IntPD1206	TCIMg	2004	HRC	HRC	Guidelines on Pacific Health Research	NA	harmonisation	IGPG
Int286	NS	2004	ICH	ICH	E2E Pharmacovigilance Planning	NA	quality control & safety	IGPG
Int285	NS	2004	ICH	ICH	Q5E Comparability of Biotechnological/Biological Products Subject to Changes in their Manufacturing Process	NA	quality control & safety	IGPG
Int040	herbal medicine	2004	WHO	WHO	WHO guidelines on safety monitoring of herbal medicines in pharmacovigilance systems	NA	quality control & safety	IGPG
Int039	TCIMg	2004	WHO	WHO	WHO guidelines on developing consumer information on proper use of traditional, complementary and alternative medicine	NA	harmonisation	IGPG
Int328	herbal medicine	2005	EMA	EMA	Template for submission of a request for scientific support and advice on a traditional herbal medicinal product	NA	reporting	IGPG
Int284	NS	2005	ICH	ICH	Q2(R2) Validation of Analytical Procedures: Text and Methodology	NA	quality control & safety	IGPG
Int283	NS	2005	ICH	ICH	S7B The Non-Clinical Evaluation of the Potential for Delayed Ventricular Repolarization (QT Interval Prolongation) by Human Pharmaceuticals	NA	quality control & safety	IGPG
Int282	NS	2005	ICH	ICH	S8 Immunotoxicity Studies for Human Pharmaceuticals	NA	quality control & safety	IGPG
Int038	acupuncture & moxibustion	2005	WHO	WHO	Meeting on the Revision of Guidelines for Clinical Research on Acupuncture, Seoul, Republic of Korea, 24-26 August 2005 : report	NA	reporting	IGPG
Pub85	herbal medicine	2006	Gagnier JJ et al.	database	Reporting randomized controlled trials of herbal interventions: Elaborated CONSORT statement	NA	reporting	IGPG
Int357	herbal medicine	2006	EMA	EMA	Guideline on the clinical assessment of fixed combinations of herbal substances / herbal preparations	NA	reporting	IGPG
Int327	herbal medicine	2006	EMA	EMA	Clinical assessment of fixed combinations of herbal substances/herbal preparations	NA	quality control & safety	IGPG
Int316	homeopathy	2006	Dean ME, et al.	EQUATOR Network	Reporting data on homeopathic treatments (RedHot): A supplement to CONSORT	NA	reporting	IGPG
Int281	NS	2006	ICH	ICH	Q3A(R2) Impurities in New Drug Substances	NA	quality control & safety	IGPG
Int280	NS	2006	ICH	ICH	Q3B(R2) Impurities in New Drug Products	NA	quality control & safety	IGPG
PubWX3-2007	NS	2007	von Elm E, et al.	EQUATOR Network	The Strengthening the Reporting of Observational Studies in Epidemiology (STROBE) Statement: guidelines for reporting observational studies	NA	reporting	IGPG
IntRB880	herbal medicine	2007	EDQM	EDQM	Wild pansy (flowering aerial parts)	NA	quality control & safety	IS
IntRB717	herbal medicine	2007	EDQM	EDQM	Kelp	NA	quality control & safety	IS
IntRB712	herbal medicine	2007	EDQM	EDQM	Ispaghula seed	NA	quality control & safety	IS
IntRB937	herbal medicine	2007	EMA	EMA	Foeniculi dulcis fructus	NA	quality control & safety	IS
IntRB936	herbal medicine	2007	EMA	EMA	Foeniculi amari fructus aetheroleum	NA	quality control & safety	IS
IntRB935	herbal medicine	2007	EMA	EMA	Foeniculi amari fructus	NA	quality control & safety	IS
Int279	NS	2007	ICH	ICH	E15 Definitions for Genomic Biomarkers, Pharmacogenomics, Pharmacogenetics, Genomic Data and Sample Coding Categories	NA	quality control & safety	IGPG
Int278	NS	2007	ICH	ICH	Q4B Evaluation and Recommendation of Pharmacopoeial Texts for Use in the ICH Regions	NA	quality control & safety	IGPG
Int349	acupuncture & moxibustion	2007	MacPherson H, et al.	SAR	Acupuncture Research: Strategies for Establishing an Evidence Base	NA	reporting	IGPG
Int080	herbal medicine	2007	Deng GE, et al.	SIO	SIO Guidelines, Integrative Oncology Practice Guidelines	cancer	quality control & safety	IGPG
Int079	herbal medicine	2007	Cassileth BR, et al.	SIO	Complementary Therapies and Integrative Oncology in Lung Cancer: ACCP evidence-based clinical practice guidelines (2nd edition)	lung cancer	quality control & safety	IGPG
Int353	TCIMg	2007	WHO	WHO	the traditional medicine components of the WHO Medicines Strategy 2008–2013	NA	harmonisation	IGPG
Int037	TCIMg, acupuncture & moxibustion	2007	WHO	WHO	WHO International Standard Terminologies on Traditional Medicine in the Western Pacific Region	NA	harmonisation	IS
Int036	herbal medicine	2007	WHO	WHO	WHO guidelines on good manufacturing practices (GMP) for herbal medicines	NA	quality control & safety	IGPG
Int035	herbal medicine	2007	WHO	WHO	WHO guidelines for assessing quality of herbal medicines with reference to contaminants and residues	NA	quality control & safety	IGPG
IntRB883	herbal medicine	2008	EDQM	EDQM	Willow bark dry extract	NA	quality control & safety	IS
IntRB864	herbal medicine	2008	EDQM	EDQM	Tormentil tincture	NA	quality control & safety	IS
IntRB822	herbal medicine	2008	EDQM	EDQM	Rosemary oil	NA	quality control & safety	IS
IntRB793	herbal medicine	2008	EDQM	EDQM	Pine sylvestris oil	NA	quality control & safety	IS
IntRB791	herbal medicine	2008	EDQM	EDQM	Peru balsam	NA	quality control & safety	IS
IntRB764	herbal medicine	2008	EDQM	EDQM	Neroli oil	NA	quality control & safety	IS
IntRB756	herbal medicine	2008	EDQM	EDQM	Mint oil, partly dementholised	NA	quality control & safety	IS
IntRB749	herbal medicine	2008	EDQM	EDQM	Matricaria oil	NA	quality control & safety	IS
IntRB748	herbal medicine	2008	EDQM	EDQM	Matricaria liquid extract	NA	quality control & safety	IS
IntRB639	herbal medicine	2008	EDQM	EDQM	Devil’s claw dry extract	NA	quality control & safety	IS
IntRB629	herbal medicine	2008	EDQM	EDQM	Colophony	NA	quality control & safety	IS
IntRB616	herbal medicine	2008	EDQM	EDQM	Cinchona liquid extract, standardised	NA	quality control & safety	IS
IntRB604	herbal medicine	2008	EDQM	EDQM	Caraway oil	NA	quality control & safety	IS
IntRB583	herbal medicine	2008	EDQM	EDQM	Bitter-orange-epicarp and mesocarp tincture	NA	quality control & safety	IS
IntRB580	herbal medicine	2008	EDQM	EDQM	Bitter-fennel fruit oil	NA	quality control & safety	IS
IntRB573	herbal medicine	2008	EDQM	EDQM	Benzoin tincture, Sumatra	NA	quality control & safety	IS
IntRB572	herbal medicine	2008	EDQM	EDQM	Benzoin tincture, Siam	NA	quality control & safety	IS
IntRB571	herbal medicine	2008	EDQM	EDQM	Benzoin, Sumatra	NA	quality control & safety	IS
IntRB399	homeopathy	2008	EDQM	EDQM	Homoeopathic preparations: introduction	NA	quality control & safety	IS
IntRB899	herbal medicine	2008	EMA	EMA	Avenae herba	NA	quality control & safety	IS
IntRB898	herbal medicine	2008	EMA	EMA	Avenae fructus	NA	quality control & safety	IS
IntRB1038	herbal medicine	2008	EMA	EMA	Urtiace herba	NA	quality control & safety	IS
IntRB1027	herbal medicine	2008	EMA	EMA	Solidaginis virgaureae herba	NA	quality control & safety	IS
IntRB1000	herbal medicine	2008	EMA	EMA	Polypodii rhizoma	NA	quality control & safety	IS
Int326	herbal medicine	2008	EMA	EMA	Assessment of genotoxicity of herbal substances/preparations	NA	quality control & safety	IGPG
Int325	herbal medicine	2008	EMA	EMA	Quality of combination herbal medicinal products/traditional herbal medicinal products	NA	quality control & safety	IGPG
Int277	NS	2008	ICH	ICH	Q10 Pharmaceutical Quality System	NA	quality control & safety	IGPG
Int276	NS	2008	ICH	ICH	S1C(R2) Dose Selection for Carcinogenicity Studies of Pharmaceuticals	NA	quality control & safety	IGPG
Int046	TCMg	2008	WFCMS	WFCMS	International Standard Chinese-English: Basic Nomenclature of Chinese Medicine	NA	education & terminology	IS
Int034	acupuncture & moxibustion	2008	WHO	WHO	WHO standard acupuncture point locations in the Western Pacific region	NA	harmonisation	IS
Pub321	NS	2009	Kelly W et al.	database	Guidelines for submitting adverse event reports for publication	NA	reporting	IGPG
IntRB773	herbal medicine	2009	EDQM	EDQM	Olive leaf dry extract	NA	quality control & safety	IS
IntRB533	herbal medicine	2009	EDQM	EDQM	Agar	NA	quality control & safety	IS
IntRB949	herbal medicine	2009	EMA	EMA	Hamamelidis folium	NA	quality control & safety	IS
IntRB948	herbal medicine	2009	EMA	EMA	Hamamelidis folium et cortex aut ramunculus	NA	quality control & safety	IS
IntRB1031	herbal medicine	2009	EMA	EMA	Taraxaci radix cum herba	NA	quality control & safety	IS
IntRB1030	herbal medicine	2009	EMA	EMA	Taraxaci folium	NA	quality control & safety	IS
Int275	NS	2009	ICH	ICH	M3(R2) Guidance on Nonclinical Safety Studies for the Conduct of Human Clinical Trials and Marketing Authorization for Pharmaceuticals	NA	quality control & safety	IGPG
Int274	NS	2009	ICH	ICH	Q8(R2) Pharmaceutical Development	NA	quality control & safety	IGPG
Int273	NS	2009	ICH	ICH	S9 Nonclinical Evaluation for Anticancer Pharmaceuticals	NA	quality control & safety	IGPG
IntWX1035	TCIMg	2009	LAP	LAP	Framework Act on Traditional Medicine	NA	harmonisation	IGPG
Int078	herbal medicine	2009	Deng GE, et al.	SIO	Evidence-based clinical practice guidelines for integrative oncology: Complementary therapies and botanicals	cancer	quality control & safety	IGPG
IntWX389	NS	2009	WHO	WHO	International Clinical Trials Registry Platform (ICTRP)-WHO Registry criteria (Version 2.1, April 2009)	NA	reporting	IGPG
IntPD1038	herbal medicine	2010	AU	AU	African Herbal Pharmacopoeia - Abrus precatorius L.	NA	quality control & safety	IS
IntPD1039	herbal medicine	2010	AU	AU	African Herbal Pharmacopoeia - Acacia senegal (L.) Willd.	NA	quality control & safety	IS
IntPD1040	herbal medicine	2010	AU	AU	African Herbal Pharmacopoeia - Acacia seyal Delile	NA	quality control & safety	IS
IntPD1041	herbal medicine	2010	AU	AU	African Herbal Pharmacopoeia - Achyranthes aspera L.	NA	quality control & safety	IS
IntPD1042	herbal medicine	2010	AU	AU	African Herbal Pharmacopoeia - Adansonia digitata L.	NA	quality control & safety	IS
IntPD1043	herbal medicine	2010	AU	AU	African Herbal Pharmacopoeia - Agave sisalana Perrine	NA	quality control & safety	IS
IntPD1044	herbal medicine	2010	AU	AU	African Herbal Pharmacopoeia - Albizia ferruginea (Guill. & Perr.) Benth.	NA	quality control & safety	IS
IntPD1045	herbal medicine	2010	AU	AU	African Herbal Pharmacopoeia - Alchornea cordifolia Müll.Arg.	NA	quality control & safety	IS
IntPD1046	herbal medicine	2010	AU	AU	African Herbal Pharmacopoeia - Allium sativum L.	NA	quality control & safety	IS
IntPD1047	herbal medicine	2010	AU	AU	African Herbal Pharmacopoeia - Aloe ferox Miller	NA	quality control & safety	IS
IntPD1048	herbal medicine	2010	AU	AU	African Herbal Pharmacopoeia - Althaea officinalis L.	NA	quality control & safety	IS
IntPD1049	herbal medicine	2010	AU	AU	African Herbal Pharmacopoeia - Ammi visnaga (L.) Lamk.	NA	quality control & safety	IS
IntPD1050	herbal medicine	2010	AU	AU	African Herbal Pharmacopoeia - Anacardium occidentale L.	NA	quality control & safety	IS
IntPD1051	herbal medicine	2010	AU	AU	African Herbal Pharmacopoeia - Anethum graveolens L.	NA	quality control & safety	IS
IntPD1052	herbal medicine	2010	AU	AU	African Herbal Pharmacopoeia - Annona muricata L.	NA	quality control & safety	IS
IntPD1053	herbal medicine	2010	AU	AU	African Herbal Pharmacopoeia - Annona senegalensis Pers.	NA	quality control & safety	IS
IntPD1054	herbal medicine	2010	AU	AU	African Herbal Pharmacopoeia - Anthocleista procera Lepr. ex Bureau	NA	quality control & safety	IS
IntPD1055	herbal medicine	2010	AU	AU	African Herbal Pharmacopoeia - Antiaris Africana Engl.	NA	quality control & safety	IS
IntPD1056	herbal medicine	2010	AU	AU	African Herbal Pharmacopoeia - Arachis hypogaea L.	NA	quality control & safety	IS
IntPD1057	herbal medicine	2010	AU	AU	African Herbal Pharmacopoeia - Argemone mexicana L.	NA	quality control & safety	IS
IntPD1058	herbal medicine	2010	AU	AU	African Herbal Pharmacopoeia - Areca catechu L.	NA	quality control & safety	IS
IntPD1059	herbal medicine	2010	AU	AU	African Herbal Pharmacopoeia - Artemisia absinthium L.	NA	quality control & safety	IS
IntPD1060	herbal medicine	2010	AU	AU	African Herbal Pharmacopoeia - Astragalus gummifer Lab.	NA	quality control & safety	IS
IntPD1061	herbal medicine	2010	AU	AU	African Herbal Pharmacopoeia - Atropa belladonna L.	NA	quality control & safety	IS
IntPD1062	herbal medicine	2010	AU	AU	African Herbal Pharmacopoeia - Azadirachta indica A. Juss.	NA	quality control & safety	IS
IntPD1063	herbal medicine	2010	AU	AU	African Herbal Pharmacopoeia - Balanites aegyptiaca (L.) Del.	NA	quality control & safety	IS
IntPD1064	herbal medicine	2010	AU	AU	African Herbal Pharmacopoeia - Bauhinia reticulata DC.	NA	quality control & safety	IS
IntPD1065	herbal medicine	2010	AU	AU	African Herbal Pharmacopoeia - Bobgunnia madagascariensis (Desv.) J. H. Kirkbr. & Wiersema	NA	quality control & safety	IS
IntPD1066	herbal medicine	2010	AU	AU	African Herbal Pharmacopoeia - Bridelia ferruginea Benth.	NA	quality control & safety	IS
IntPD1067	herbal medicine	2010	AU	AU	African Herbal Pharmacopoeia - Caesalpinia bonduc L. (Roxb.)	NA	quality control & safety	IS
IntPD1068	herbal medicine	2010	AU	AU	African Herbal Pharmacopoeia - Cajanus cajan Millsp.	NA	quality control & safety	IS
IntPD1069	herbal medicine	2010	AU	AU	African Herbal Pharmacopoeia - Calotropis procera (Aiton) W. T. Aiton	NA	quality control & safety	IS
IntPD1070	herbal medicine	2010	AU	AU	African Herbal Pharmacopoeia - Canavalia ensiformis L. (DC.)	NA	quality control & safety	IS
IntPD1071	herbal medicine	2010	AU	AU	African Herbal Pharmacopoeia - Capsicum annuum L.	NA	quality control & safety	IS
IntPD1072	herbal medicine	2010	AU	AU	African Herbal Pharmacopoeia - Capsicum frutescens L.	NA	quality control & safety	IS
IntPD1073	herbal medicine	2010	AU	AU	African Herbal Pharmacopoeia - Carthamus tinctorius L.	NA	quality control & safety	IS
IntPD1074	herbal medicine	2010	AU	AU	African Herbal Pharmacopoeia - Cassia fistula L.	NA	quality control & safety	IS
IntPD1075	herbal medicine	2010	AU	AU	African Herbal Pharmacopoeia - Cassia sieberiana DC.	NA	quality control & safety	IS
IntPD1076	herbal medicine	2010	AU	AU	African Herbal Pharmacopoeia - Catharanthus roseus (L.) G. Don	NA	quality control & safety	IS
IntPD1077	herbal medicine	2010	AU	AU	African Herbal Pharmacopoeia - Ceiba pentandra (L.) Gaertn.	NA	quality control & safety	IS
IntPD1078	herbal medicine	2010	AU	AU	African Herbal Pharmacopoeia - Centella asiatica (L.) Urb.	NA	quality control & safety	IS
IntPD1079	herbal medicine	2010	AU	AU	African Herbal Pharmacopoeia - Cephaelis ipecacuanha (Brot.) L.	NA	quality control & safety	IS
IntPD1080	herbal medicine	2010	AU	AU	African Herbal Pharmacopoeia - Chamaecrista absus (L.) H.S. Irwin & Barneby	NA	quality control & safety	IS
IntPD1081	herbal medicine	2010	AU	AU	African Herbal Pharmacopoeia - Chamaecrista nigricans (Vahl) Greene	NA	quality control & safety	IS
IntPD1082	herbal medicine	2010	AU	AU	African Herbal Pharmacopoeia - Chenopodium ambrosioides L.	NA	quality control & safety	IS
IntPD1083	herbal medicine	2010	AU	AU	African Herbal Pharmacopoeia - Chrysopogon nigritanus (Benth.) Veldkamp	NA	quality control & safety	IS
IntPD1084	herbal medicine	2010	AU	AU	African Herbal Pharmacopoeia - Chrysanthemum cinerariaefolium (Trevir.) Vis.	NA	quality control & safety	IS
IntPD1085	herbal medicine	2010	AU	AU	African Herbal Pharmacopoeia - Cinchona calisaya Wedd.	NA	quality control & safety	IS
IntPD1086	herbal medicine	2010	AU	AU	African Herbal Pharmacopoeia - Cinnamomum camphora (L.) J. Presl.	NA	quality control & safety	IS
IntPD1087	herbal medicine	2010	AU	AU	African Herbal Pharmacopoeia - Citrullus colocynthis (L.) Schrad.	NA	quality control & safety	IS
IntPD1088	herbal medicine	2010	AU	AU	African Herbal Pharmacopoeia - Citrus aurantium L. (pro. Sp)	NA	quality control & safety	IS
IntPD1089	herbal medicine	2010	AU	AU	African Herbal Pharmacopoeia - Citrus limonum Risso	NA	quality control & safety	IS
IntPD1090	herbal medicine	2010	AU	AU	African Herbal Pharmacopoeia - Cissus quadrangularis L.	NA	quality control & safety	IS
IntPD1091	herbal medicine	2010	AU	AU	African Herbal Pharmacopoeia - Claviceps purpurea (Fr.) Tul.	NA	quality control & safety	IS
IntPD1092	herbal medicine	2010	AU	AU	African Herbal Pharmacopoeia - Cocculus pendulus (J.R.Forst. & G.Forst.) Diels	NA	quality control & safety	IS
IntPD1093	herbal medicine	2010	AU	AU	African Herbal Pharmacopoeia - Cocos nucifera L.	NA	quality control & safety	IS
IntPD1094	herbal medicine	2010	AU	AU	African Herbal Pharmacopoeia - Coffea arabica L.	NA	quality control & safety	IS
IntPD1095	herbal medicine	2010	AU	AU	African Herbal Pharmacopoeia - Cola acuminata (P. Beauv.) Schott et Endl.	NA	quality control & safety	IS
IntPD1096	herbal medicine	2010	AU	AU	African Herbal Pharmacopoeia - Combretum indicum (L.) DeFilipps	NA	quality control & safety	IS
IntPD1097	herbal medicine	2010	AU	AU	African Herbal Pharmacopoeia - Combretum micranthum G. Don.	NA	quality control & safety	IS
IntPD1098	herbal medicine	2010	AU	AU	African Herbal Pharmacopoeia - Combretum nigricans Lepr.	NA	quality control & safety	IS
IntPD1099	herbal medicine	2010	AU	AU	African Herbal Pharmacopoeia - Commiphora myrrha (Nees) Engl.	NA	quality control & safety	IS
IntPD1100	herbal medicine	2010	AU	AU	African Herbal Pharmacopoeia - Convolvulus scammonia L.	NA	quality control & safety	IS
IntPD1101	herbal medicine	2010	AU	AU	African Herbal Pharmacopoeia - Corchorus olitorius L.	NA	quality control & safety	IS
IntPD1102	herbal medicine	2010	AU	AU	African Herbal Pharmacopoeia - Coriandrum sativum L.	NA	quality control & safety	IS
IntPD1103	herbal medicine	2010	AU	AU	African Herbal Pharmacopoeia - Crateva religiosa G. Forst.	NA	quality control & safety	IS
IntPD1104	herbal medicine	2010	AU	AU	African Herbal Pharmacopoeia - Crotalaria retusa L.	NA	quality control & safety	IS
IntPD1105	herbal medicine	2010	AU	AU	African Herbal Pharmacopoeia - Cucurbita pepo L.	NA	quality control & safety	IS
IntPD1106	herbal medicine	2010	AU	AU	African Herbal Pharmacopoeia - Cymbopogon citratus (DC.) Stapf.	NA	quality control & safety	IS
IntPD1107	herbal medicine	2010	AU	AU	African Herbal Pharmacopoeia - Cynara scolymus L.	NA	quality control & safety	IS
IntPD1108	herbal medicine	2010	AU	AU	African Herbal Pharmacopoeia - Datura metel L.	NA	quality control & safety	IS
IntPD1109	herbal medicine	2010	AU	AU	African Herbal Pharmacopoeia - Datura stramonium L.	NA	quality control & safety	IS
IntPD1110	herbal medicine	2010	AU	AU	African Herbal Pharmacopoeia - Derris elliptica (Roxb.) Benth.	NA	quality control & safety	IS
IntPD1111	herbal medicine	2010	AU	AU	African Herbal Pharmacopoeia - Desmodium adscendens (Sw.) DC.	NA	quality control & safety	IS
IntPD1112	herbal medicine	2010	AU	AU	African Herbal Pharmacopoeia - Desmodium velutinum (Willd.) DC.	NA	quality control & safety	IS
IntPD1113	herbal medicine	2010	AU	AU	African Herbal Pharmacopoeia - Digitalis lanata Ehrh.	NA	quality control & safety	IS
IntPD1114	herbal medicine	2010	AU	AU	African Herbal Pharmacopoeia - Diospyros mespiliformis Hochst. ex A.DC.	NA	quality control & safety	IS
IntPD1115	herbal medicine	2010	AU	AU	African Herbal Pharmacopoeia - Drimia maritima (L.) Stearn	NA	quality control & safety	IS
IntPD1116	herbal medicine	2010	AU	AU	African Herbal Pharmacopoeia - Elaeis guineensis Jacq.	NA	quality control & safety	IS
IntPD1117	herbal medicine	2010	AU	AU	African Herbal Pharmacopoeia - Elettaria cardamomum (L.) Maton	NA	quality control & safety	IS
IntPD1118	herbal medicine	2010	AU	AU	African Herbal Pharmacopoeia - Entada Africana Guill. & Perr.	NA	quality control & safety	IS
IntPD1119	herbal medicine	2010	AU	AU	African Herbal Pharmacopoeia - Ephedra sinica Stapf.	NA	quality control & safety	IS
IntPD1120	herbal medicine	2010	AU	AU	African Herbal Pharmacopoeia - Eucalyptus globulus Labill.	NA	quality control & safety	IS
IntPD1121	herbal medicine	2010	AU	AU	African Herbal Pharmacopoeia - Euphorbia hirta L.	NA	quality control & safety	IS
IntPD1122	herbal medicine	2010	AU	AU	African Herbal Pharmacopoeia - Erythrina senegalensis DC.	NA	quality control & safety	IS
IntPD1123	herbal medicine	2010	AU	AU	African Herbal Pharmacopoeia - Erythrophleum guineense G. Don.	NA	quality control & safety	IS
IntPD1124	herbal medicine	2010	AU	AU	African Herbal Pharmacopoeia - Erythroxylon coca Lam.	NA	quality control & safety	IS
IntPD1125	herbal medicine	2010	AU	AU	African Herbal Pharmacopoeia - Eupatorium odoratum L.	NA	quality control & safety	IS
IntPD1126	herbal medicine	2010	AU	AU	African Herbal Pharmacopoeia - Euphorbia tirucalli L.	NA	quality control & safety	IS
IntPD1127	herbal medicine	2010	AU	AU	African Herbal Pharmacopoeia - Ferula assa-foetida L.	NA	quality control & safety	IS
IntPD1128	herbal medicine	2010	AU	AU	African Herbal Pharmacopoeia - Flueggea virosa (Roxb. ex Willd.) Royle	NA	quality control & safety	IS
IntPD1129	herbal medicine	2010	AU	AU	African Herbal Pharmacopoeia - Harungana madagascariensis Lam. ex Poir.	NA	quality control & safety	IS
IntPD1130	herbal medicine	2010	AU	AU	African Herbal Pharmacopoeia - Heliotropium indicum L.	NA	quality control & safety	IS
IntPD1131	herbal medicine	2010	AU	AU	African Herbal Pharmacopoeia - Hyptis suaveolens (L.) Poit.	NA	quality control & safety	IS
IntPD1132	herbal medicine	2010	AU	AU	African Herbal Pharmacopoeia - Hyoscyamus muticus L.	NA	quality control & safety	IS
IntPD1133	herbal medicine	2010	AU	AU	African Herbal Pharmacopoeia - Lagenaria siceraria (Molina) Standl.	NA	quality control & safety	IS
IntPD1134	herbal medicine	2010	AU	AU	African Herbal Pharmacopoeia - Lavandula angustifolia Mill.	NA	quality control & safety	IS
IntPD1135	herbal medicine	2010	AU	AU	African Herbal Pharmacopoeia - Lawsonia inermis L.	NA	quality control & safety	IS
IntPD1136	herbal medicine	2010	AU	AU	African Herbal Pharmacopoeia - Lindackeria dentata (Oliv.) Gilg	NA	quality control & safety	IS
IntPD1137	herbal medicine	2010	AU	AU	African Herbal Pharmacopoeia - Lippia multiflora Moldenke	NA	quality control & safety	IS
IntPD1138	herbal medicine	2010	AU	AU	African Herbal Pharmacopoeia - Lobelia inflata L.	NA	quality control & safety	IS
IntPD1139	herbal medicine	2010	AU	AU	African Herbal Pharmacopoeia - Matricaria chamomilla L.	NA	quality control & safety	IS
IntPD1140	herbal medicine	2010	AU	AU	African Herbal Pharmacopoeia - Melia azedarach L.	NA	quality control & safety	IS
IntPD1141	herbal medicine	2010	AU	AU	African Herbal Pharmacopoeia - Mentha piperita L. (pro sp.)	NA	quality control & safety	IS
IntPD1142	herbal medicine	2010	AU	AU	African Herbal Pharmacopoeia - Mentha spicata L.	NA	quality control & safety	IS
IntPD1143	herbal medicine	2010	AU	AU	African Herbal Pharmacopoeia - Mimosa pudica L.	NA	quality control & safety	IS
IntPD1144	herbal medicine	2010	AU	AU	African Herbal Pharmacopoeia - Mirabilis jalapa L.	NA	quality control & safety	IS
IntPD1145	herbal medicine	2010	AU	AU	African Herbal Pharmacopoeia - Mitragyna inermis (Willd.) Kuntze	NA	quality control & safety	IS
IntPD1146	herbal medicine	2010	AU	AU	African Herbal Pharmacopoeia - Momordica charantia L.	NA	quality control & safety	IS
IntPD1147	herbal medicine	2010	AU	AU	African Herbal Pharmacopoeia - Morinda geminata DC.	NA	quality control & safety	IS
IntPD1148	herbal medicine	2010	AU	AU	African Herbal Pharmacopoeia - Morinda lucida Benth.	NA	quality control & safety	IS
IntPD1149	herbal medicine	2010	AU	AU	African Herbal Pharmacopoeia - Moringa oleifera Lamk.	NA	quality control & safety	IS
IntPD1150	herbal medicine	2010	AU	AU	African Herbal Pharmacopoeia - Mucuna pruriens (L.) DC.	NA	quality control & safety	IS
IntPD1151	herbal medicine	2010	AU	AU	African Herbal Pharmacopoeia - Myristica fragrans Houtt.	NA	quality control & safety	IS
IntPD1152	herbal medicine	2010	AU	AU	African Herbal Pharmacopoeia - Ocimum gratissimum L.	NA	quality control & safety	IS
IntPD1153	herbal medicine	2010	AU	AU	African Herbal Pharmacopoeia - Papaver somniferum L.	NA	quality control & safety	IS
IntPD1154	herbal medicine	2010	AU	AU	African Herbal Pharmacopoeia - Pericopsis angolensis (Baker)Meeuwen.	NA	quality control & safety	IS
IntPD1155	herbal medicine	2010	AU	AU	African Herbal Pharmacopoeia - Pericopsis laxiflora (Benth. ex Baker) Meeuwen.	NA	quality control & safety	IS
IntPD1156	herbal medicine	2010	AU	AU	African Herbal Pharmacopoeia - Peumus boldus Molina	NA	quality control & safety	IS
IntPD1157	herbal medicine	2010	AU	AU	African Herbal Pharmacopoeia - Phaseolus vulgaris L.	NA	quality control & safety	IS
IntPD1158	herbal medicine	2010	AU	AU	African Herbal Pharmacopoeia - Physostigma venenosum Balfour	NA	quality control & safety	IS
IntPD1159	herbal medicine	2010	AU	AU	African Herbal Pharmacopoeia - Pimpinella anisum L.	NA	quality control & safety	IS
IntPD1160	herbal medicine	2010	AU	AU	African Herbal Pharmacopoeia - Pisum sativum L.	NA	quality control & safety	IS
IntPD1161	herbal medicine	2010	AU	AU	African Herbal Pharmacopoeia - Plantago ovata Forssk.	NA	quality control & safety	IS
IntPD1162	herbal medicine	2010	AU	AU	African Herbal Pharmacopoeia - Pogostemon cablin (Blanco) Benth.	NA	quality control & safety	IS
IntPD1163	herbal medicine	2010	AU	AU	African Herbal Pharmacopoeia - Polygala senega L.	NA	quality control & safety	IS
IntPD1164	herbal medicine	2010	AU	AU	African Herbal Pharmacopoeia - Prosopis africana (Guill. & Perr.)Taub.	NA	quality control & safety	IS
IntPD1165	herbal medicine	2010	AU	AU	African Herbal Pharmacopoeia - Pterocarpus erinaceus Poir.	NA	quality control & safety	IS
IntPD1166	herbal medicine	2010	AU	AU	African Herbal Pharmacopoeia - Punica granatum L.	NA	quality control & safety	IS
IntPD1167	herbal medicine	2010	AU	AU	African Herbal Pharmacopoeia - Quassia amara L.	NA	quality control & safety	IS
IntPD1168	herbal medicine	2010	AU	AU	African Herbal Pharmacopoeia - Quercus infectoria G. Olivier	NA	quality control & safety	IS
IntPD1169	herbal medicine	2010	AU	AU	African Herbal Pharmacopoeia - Rauvolfia vomitoria Afzel.	NA	quality control & safety	IS
IntPD1170	herbal medicine	2010	AU	AU	African Herbal Pharmacopoeia - Rhamnus frangula L.	NA	quality control & safety	IS
IntPD1171	herbal medicine	2010	AU	AU	African Herbal Pharmacopoeia - Rhamnus purshiana DC.	NA	quality control & safety	IS
IntPD1172	herbal medicine	2010	AU	AU	African Herbal Pharmacopoeia - Ricinus communis L.	NA	quality control & safety	IS
IntPD1173	herbal medicine	2010	AU	AU	African Herbal Pharmacopoeia - Saccharum officinarum L.	NA	quality control & safety	IS
IntPD1174	herbal medicine	2010	AU	AU	African Herbal Pharmacopoeia - Scadoxus multiflorus (Martyn) Raf.	NA	quality control & safety	IS
IntPD1175	herbal medicine	2010	AU	AU	African Herbal Pharmacopoeia - Schwenkia americana L.	NA	quality control & safety	IS
IntPD1176	herbal medicine	2010	AU	AU	African Herbal Pharmacopoeia - Senna alata (L.) Roxb.	NA	quality control & safety	IS
IntPD1177	herbal medicine	2010	AU	AU	African Herbal Pharmacopoeia - Senna alexandrina Mill And Cassia angustifolia Vahl	NA	quality control & safety	IS
IntPD1178	herbal medicine	2010	AU	AU	African Herbal Pharmacopoeia - Senna italica Mill.	NA	quality control & safety	IS
IntPD1179	herbal medicine	2010	AU	AU	African Herbal Pharmacopoeia - Senna occidentalis (L.) Link.	NA	quality control & safety	IS
IntPD1180	herbal medicine	2010	AU	AU	African Herbal Pharmacopoeia - Senna podocarpa (Guill. & Perr.) Lock.	NA	quality control & safety	IS
IntPD1181	herbal medicine	2010	AU	AU	African Herbal Pharmacopoeia - Senna siamea (Lam.) H. S. Irwin & Barneby	NA	quality control & safety	IS
IntPD1182	herbal medicine	2010	AU	AU	African Herbal Pharmacopoeia - Sesamum alatum Thoming.	NA	quality control & safety	IS
IntPD1183	herbal medicine	2010	AU	AU	African Herbal Pharmacopoeia - Solanum nigrum L.	NA	quality control & safety	IS
IntPD1184	herbal medicine	2010	AU	AU	African Herbal Pharmacopoeia - Spermacoce latifolia Aubl.	NA	quality control & safety	IS
IntPD1185	herbal medicine	2010	AU	AU	African Herbal Pharmacopoeia - Spermacoce verticillata L.	NA	quality control & safety	IS
IntPD1186	herbal medicine	2010	AU	AU	African Herbal Pharmacopoeia - Sterculia setigera Del.	NA	quality control & safety	IS
IntPD1187	herbal medicine	2010	AU	AU	African Herbal Pharmacopoeia - Sterculia tragacantha Lindl.	NA	quality control & safety	IS
IntPD1188	herbal medicine	2010	AU	AU	African Herbal Pharmacopoeia - Strophanthus gratus (Wall. & Hook.) Baill.	NA	quality control & safety	IS
IntPD1189	herbal medicine	2010	AU	AU	African Herbal Pharmacopoeia - Strychnos nux vomica L.	NA	quality control & safety	IS
IntPD1190	herbal medicine	2010	AU	AU	African Herbal Pharmacopoeia - Syzygium aromaticum (L.) Merrill et L.M. Perry	NA	quality control & safety	IS
IntPD1191	herbal medicine	2010	AU	AU	African Herbal Pharmacopoeia - Tamarindus indica L.	NA	quality control & safety	IS
IntPD1192	herbal medicine	2010	AU	AU	African Herbal Pharmacopoeia - Tephrosia purpurea (L.) Pers.	NA	quality control & safety	IS
IntPD1193	herbal medicine	2010	AU	AU	African Herbal Pharmacopoeia - Tephrosia vogelii Hook. f.	NA	quality control & safety	IS
IntPD1194	herbal medicine	2010	AU	AU	African Herbal Pharmacopoeia - Terminalia avicennioides Guill. & Perr.	NA	quality control & safety	IS
IntPD1195	herbal medicine	2010	AU	AU	African Herbal Pharmacopoeia - Theobroma cacao L.	NA	quality control & safety	IS
IntPD1196	herbal medicine	2010	AU	AU	African Herbal Pharmacopoeia - Thevetia nerifolia JUSS.	NA	quality control & safety	IS
IntPD1197	herbal medicine	2010	AU	AU	African Herbal Pharmacopoeia - Trema orientalis (Linn.) Blume.	NA	quality control & safety	IS
IntPD1198	herbal medicine	2010	AU	AU	African Herbal Pharmacopoeia - Trigonella foenum-graecum L.	NA	quality control & safety	IS
IntPD1199	herbal medicine	2010	AU	AU	African Herbal Pharmacopoeia - Uncaria elliptica R.Br. ex G.Don	NA	quality control & safety	IS
IntPD1200	herbal medicine	2010	AU	AU	African Herbal Pharmacopoeia - Valeriana officinalis L.	NA	quality control & safety	IS
IntPD1201	herbal medicine	2010	AU	AU	African Herbal Pharmacopoeia - Vanilla planifolia Jacks. Ex Andrews	NA	quality control & safety	IS
IntPD1202	herbal medicine	2010	AU	AU	African Herbal Pharmacopoeia - Ximenia americana L.	NA	quality control & safety	IS
IntPD1203	herbal medicine	2010	AU	AU	African Herbal Pharmacopoeia - Zanthoxylum zanthoxyloides Waterm.	NA	quality control & safety	IS
IntPD1204	herbal medicine	2010	AU	AU	African Herbal Pharmacopoeia - Zea mays L.	NA	quality control & safety	IS
IntPD1205	herbal medicine	2010	AU	AU	African Herbal Pharmacopoeia - Zingiber officinale Roscoe	NA	quality control & safety	IS
PubWX1-2015	NS	2010	Guyatt G et al.	database	GRADE guidelines: 1. Introduction-GRADE evidence profiles and summary of findings tables	NA	reporting	IGPG
Pub98	NS	2010	Moher D et al.	database	Guidance for developers of health research reporting guidelines	NA	quality control & safety	IGPG
Pub284	acupuncture & moxibustion	2010	MacPherson H et al.	database	Revised STandards for Reporting Interventions in Clinical Trials of Acupuncture (STRICTA): extending the CONSORT statement	NA	reporting	IGPG
IntRB856	herbal medicine	2010	EDQM	EDQM	Tea tree oil	NA	quality control & safety	IS
IntRB851	herbal medicine	2010	EDQM	EDQM	Star anise oil	NA	quality control & safety	IS
IntRB846	herbal medicine	2010	EDQM	EDQM	Spanish sage oil	NA	quality control & safety	IS
IntRB753	herbal medicine	2010	EDQM	EDQM	Melissa leaf dry extract	NA	quality control & safety	IS
IntRB702	herbal medicine	2010	EDQM	EDQM	Iceland moss	NA	quality control & safety	IS
IntRB651	herbal medicine	2010	EDQM	EDQM	Eleutherococcus	NA	quality control & safety	IS
IntRB621	herbal medicine	2010	EDQM	EDQM	Clary sage oil	NA	quality control & safety	IS
IntRB620	herbal medicine	2010	EDQM	EDQM	Citronella oil	NA	quality control & safety	IS
IntRB619	herbal medicine	2010	EDQM	EDQM	Cinnamon leaf oil, Ceylon	NA	quality control & safety	IS
IntRB581	herbal medicine	2010	EDQM	EDQM	Bitter-fennel herb oil	NA	quality control & safety	IS
IntRB550	herbal medicine	2010	EDQM	EDQM	Anise oil	NA	quality control & safety	IS
IntRB989	herbal medicine	2010	EMA	EMA	Orthosiphoni staminei folium	NA	quality control & safety	IS
IntRB972	herbal medicine	2010	EMA	EMA	Mate folium	NA	quality control & safety	IS
IntRB963	herbal medicine	2010	EMA	EMA	Leonuri cardiacae herba	NA	quality control & safety	IS
IntRB958	herbal medicine	2010	EMA	EMA	Juniperi aetheroleum	NA	quality control & safety	IS
IntRB896	herbal medicine	2010	EMA	EMA	Arctii radix	NA	quality control & safety	IS
IntRB1048	herbal medicine	2010	EMA	EMA	Violae herba cum flore	NA	quality control & safety	IS
IntRB1039	herbal medicine	2010	EMA	EMA	Urticae folium	NA	quality control & safety	IS
IntRB1036	herbal medicine	2010	EMA	EMA	Tormentillae rhizoma	NA	quality control & safety	IS
IntRB1013	herbal medicine	2010	EMA	EMA	Rosmarini folium	NA	quality control & safety	IS
IntRB1012	herbal medicine	2010	EMA	EMA	Rosmarini aetheroleum	NA	quality control & safety	IS
IntRB1009	herbal medicine	2010	EMA	EMA	Ribis nigri folium	NA	quality control & safety	IS
IntRB1005	herbal medicine	2010	EMA	EMA	Quercus cortex	NA	quality control & safety	IS
Int358	herbal medicine	2010	EMA	EMA	Reflection paper on the level of purification of extracts to be considered as herbal preparations	NA	quality control & safety	IS
Int324	herbal medicine	2010	EMA	EMA	Selection of test materials for genotoxicity testing for traditional herbal medicinal products/herbal medicinal products	NA	quality control & safety	IGPG
Int323	herbal medicine	2010	EMA	EMA	Guideline on declaration of herbal substances and herbal preparations in herbal medicinal products/traditional herbal medicinal products	NA	quality control & safety	IGPG
Int272	NS	2010	ICH	ICH	E16 Biomarkers Related to Drug or Biotechnology Product Development: Context, Structure and Format of Qualification Submissions	NA	quality control & safety	IGPG
Int271	NS	2010	ICH	ICH	E2F Development Safety Update Report	NA	quality control & safety	IGPG
Int270	NS	2010	ICH	ICH	Q4B Annex 1(R1) Residue on Ignition/Sulphated Ash General Chapter	NA	quality control & safety	IGPG
Int269	NS	2010	ICH	ICH	Q4B Annex 10(R1) Polyacrylamide Gel Electrophoresis General Chapter	NA	quality control & safety	IGPG
Int268	NS	2010	ICH	ICH	Q4B Annex 11 Capillary Electrophoresis General Chapter	NA	quality control & safety	IGPG
Int267	NS	2010	ICH	ICH	Q4B Annex 12 Analytical Sieving General Chapter	NA	quality control & safety	IGPG
Int266	NS	2010	ICH	ICH	Q4B Annex 2(R1) Test for Extractable Volume of Parenteral Preparations General Chapter	NA	quality control & safety	IGPG
Int265	NS	2010	ICH	ICH	Q4B Annex 3(R1) Test for Particulate Contamination: Sub-Visible Particles General Chapter	NA	quality control & safety	IGPG
Int264	NS	2010	ICH	ICH	Q4B Annex 4A(R1) Microbiological Examination of Non-Sterile Products: Microbial Enumeration Tests General Chapter	NA	quality control & safety	IGPG
Int263	NS	2010	ICH	ICH	Q4B Annex 4B(R1) Microbiological Examination of Non-Sterile Products: Tests for Specified Micro-Organisms General Chapter	NA	quality control & safety	IGPG
Int262	NS	2010	ICH	ICH	Q4B Annex 4C(R1) Microbiological Examination of Non-Sterile Products: Acceptance Criteria for Pharmaceutical Preparations and Substances for Pharmaceutical Use General Chapter	NA	quality control & safety	IGPG
Int261	NS	2010	ICH	ICH	Q4B Annex 5(R1) Disintegration Test General Chapter	NA	quality control & safety	IGPG
Int260	NS	2010	ICH	ICH	Q4B Annex 8(R1) Sterility Test General Chapter	NA	quality control & safety	IGPG
Int259	NS	2010	ICH	ICH	Q4B Annex 9(R1) Tablet Friability General Chapter	NA	quality control & safety	IGPG
IntPD1208	TCIMg	2010	WHO	WHO	Guidelines for Registration of Traditional Medicines in the African Region	NA	harmonisation	IGPG
PubWX2-2010	NS	2011	Guyatt GH et al.	database	GRADE guidelines: 2. Framing the question and deciding on important outcomes	NA	reporting	IGPG
PubWX1-2010	NS	2011	Balshem H at al.	database	GRADE guidelines: 3. Rating the quality of evidence	NA	reporting	IGPG
Pub648	acupuncture & moxibustion	2011	Bian ZX, Chang YH	database	Revised STRICTA as an extension of the CONSORT statement: more items should be involved in the checklist	NA	reporting	IGPG
IntRB884	herbal medicine	2011	EDQM	EDQM	Wormwood	NA	quality control & safety	IS
IntRB810	herbal medicine	2011	EDQM	EDQM	Red poppy petals	NA	quality control & safety	IS
IntRB765	herbal medicine	2011	EDQM	EDQM	Nettle leaf	NA	quality control & safety	IS
IntRB752	herbal medicine	2011	EDQM	EDQM	Melissa leaf	NA	quality control & safety	IS
IntRB740	herbal medicine	2011	EDQM	EDQM	Mallow leaf	NA	quality control & safety	IS
IntRB739	herbal medicine	2011	EDQM	EDQM	Mallow flower	NA	quality control & safety	IS
IntRB727	herbal medicine	2011	EDQM	EDQM	Linseed	NA	quality control & safety	IS
IntRB691	herbal medicine	2011	EDQM	EDQM	Hamamelis leaf	NA	quality control & safety	IS
IntRB677	herbal medicine	2011	EDQM	EDQM	Ginkgo leaf	NA	quality control & safety	IS
IntRB665	herbal medicine	2011	EDQM	EDQM	Frangula bark	NA	quality control & safety	IS
IntRB638	herbal medicine	2011	EDQM	EDQM	Dandelion root	NA	quality control & safety	IS
IntRB617	herbal medicine	2011	EDQM	EDQM	Cinnamon	NA	quality control & safety	IS
IntRB615	herbal medicine	2011	EDQM	EDQM	Cinchona bark	NA	quality control & safety	IS
IntRB605	herbal medicine	2011	EDQM	EDQM	Cascara	NA	quality control & safety	IS
IntRB536	herbal medicine	2011	EDQM	EDQM	Agrimony	NA	quality control & safety	IS
IntRB996	herbal medicine	2011	EMA	EMA	Plantaginis lanceolatae folium	NA	quality control & safety	IS
IntRB985	herbal medicine	2011	EMA	EMA	Oleae folium	NA	quality control & safety	IS
IntRB981	herbal medicine	2011	EMA	EMA	Myrrha	NA	quality control & safety	IS
IntRB947	herbal medicine	2011	EMA	EMA	Hamamelidis cortex	NA	quality control & safety	IS
IntRB942	herbal medicine	2011	EMA	EMA	Fumariae herba	NA	quality control & safety	IS
IntRB934	herbal medicine	2011	EMA	EMA	Filipendulae ulmariae herba	NA	quality control & safety	IS
IntRB933	herbal medicine	2011	EMA	EMA	Filipendulae ulmariae herba	NA	quality control & safety	IS
IntRB932	herbal medicine	2011	EMA	EMA	Filipendulae ulmariae flos	NA	quality control & safety	IS
IntRB916	herbal medicine	2011	EMA	EMA	Colae semen	NA	quality control & safety	IS
IntRB915	herbal medicine	2011	EMA	EMA	Cinnamomi corticis aetheroleum	NA	quality control & safety	IS
IntRB914	herbal medicine	2011	EMA	EMA	Cinnamomi cortex	NA	quality control & safety	IS
IntRB911	herbal medicine	2011	EMA	EMA	Chamomillae romanae flos	NA	quality control & safety	IS
IntRB908	herbal medicine	2011	EMA	EMA	Caryophylii floris aetheroleum	NA	quality control & safety	IS
IntRB902	herbal medicine	2011	EMA	EMA	Bursae pastoris herba	NA	quality control & safety	IS
Int322	herbal medicine	2011	EMA	EMA	Guidance for applicants seeking scientific support and advice on traditional herbal medicinal products	NA	quality control & safety	IGPG
Int258	NS	2011	ICH	ICH	S6(R1) Preclinical Safety Evaluation of Biotechnology-Derived Pharmaceuticals	NA	quality control & safety	IGPG
Int033	herbal medicine	2011	WHO	WHO	Quality control methods for herbal materials	NA	quality control & safety	IS
Int032	NS	2011	WHO	WHO	Annex 6 WHO good manufacturing practices for sterile pharmaceutical products	NA	quality control & safety	IGPG
Int335	NS	2012	CIOMS	CIOMS	International Guiding Principles for Biomedical Research Involving Animals	NA	animal experiments	IGPG
IntRB876	herbal medicine	2012	EDQM	EDQM	Verbena herb	NA	quality control & safety	IS
IntRB798	herbal medicine	2012	EDQM	EDQM	Poria	NA	quality control & safety	IS
IntRB767	herbal medicine	2012	EDQM	EDQM	Niaouli oil, cineole type	NA	quality control & safety	IS
IntRB751	herbal medicine	2012	EDQM	EDQM	Melilot	NA	quality control & safety	IS
IntRB744	herbal medicine	2012	EDQM	EDQM	Marshmallow root	NA	quality control & safety	IS
IntRB743	herbal medicine	2012	EDQM	EDQM	Marshmallow leaf	NA	quality control & safety	IS
IntRB729	herbal medicine	2012	EDQM	EDQM	Liquorice root	NA	quality control & safety	IS
IntRB728	herbal medicine	2012	EDQM	EDQM	Liquorice dry extract for flavouring purposes	NA	quality control & safety	IS
IntRB723	herbal medicine	2012	EDQM	EDQM	Lemon verbena leaf	NA	quality control & safety	IS
IntRB653	herbal medicine	2012	EDQM	EDQM	Equisetum stem	NA	quality control & safety	IS
IntRB637	herbal medicine	2012	EDQM	EDQM	Dandelion herb with root	NA	quality control & safety	IS
IntRB625	herbal medicine	2012	EDQM	EDQM	Clove oil	NA	quality control & safety	IS
IntRB584	herbal medicine	2012	EDQM	EDQM	Bitter-orange flower	NA	quality control & safety	IS
IntRB1000	herbal medicine	2012	EDQM	EDQM	Herbal drugs for homoeopathic preparations	NA	quality control & safety	IS
IntRB967	herbal medicine	2012	EMA	EMA	Liquiritiae radix	NA	quality control & safety	IS
IntRB964	herbal medicine	2012	EMA	EMA	Levistici radix	NA	quality control & safety	IS
IntRB961	herbal medicine	2012	EMA	EMA	Lavandulae flos	NA	quality control & safety	IS
IntRB960	herbal medicine	2012	EMA	EMA	Lavandulae aetheroleum	NA	quality control & safety	IS
IntRB954	herbal medicine	2012	EMA	EMA	Hippocastani cortex	NA	quality control & safety	IS
IntRB946	herbal medicine	2012	EMA	EMA	Grindeliae herba	NA	quality control & safety	IS
IntRB940	herbal medicine	2012	EMA	EMA	Fraxini folium	NA	quality control & safety	IS
IntRB922	herbal medicine	2012	EMA	EMA	Echinaceae angustifoliae radix	NA	quality control & safety	IS
IntRB918	herbal medicine	2012	EMA	EMA	Cucurbitae semen	NA	quality control & safety	IS
IntRB1050	herbal medicine	2012	EMA	EMA	Zingiberis rhizoma	NA	quality control & safety	IS
IntRB1040	herbal medicine	2012	EMA	EMA	Urticae radix	NA	quality control & safety	IS
IntRB1035	herbal medicine	2012	EMA	EMA	Tiliae flos	NA	quality control & safety	IS
IntRB1008	herbal medicine	2012	EMA	EMA	Rhodiolae roseae rhizoma et radix	NA	quality control & safety	IS
IntRB1002	herbal medicine	2012	EMA	EMA	Primulae radix	NA	quality control & safety	IS
IntRB1001	herbal medicine	2012	EMA	EMA	Primulae flos	NA	quality control & safety	IS
Int315	NS	2012	Welch V, et al.	EQUATOR Network	PRISMA-Equity 2012 extension: reporting guidelines for systematic reviews with a focus on health equity	NA	reporting	IGPG
Int346	NS	2012	Qaseem A, et al.	GIN	Guidelines International Network: Toward International Standards for Clinical Practice Guidelines	NA	reporting	IGPG
Int257	NS	2012	ICH	ICH	E2B(R3) Clinical Safety Data Management: Data Elements for Transmission of Individual Case Safety Reports (ICSRs)	NA	quality control & safety	IGPG
Int256	NS	2012	ICH	ICH	E2C(R2) Periodic Benefit-Risk Evaluation Report	NA	quality control & safety	IGPG
Int255	NS	2012	ICH	ICH	Q11 Development and Manufacture of Drug Substances (Chemical Entities and Biotechnological/Biological Entities)	NA	quality control & safety	IGPG
Int254	NS	2012	ICH	ICH	Q4B Annex 14 Bacterial Endotoxins Test General Chapter	NA	quality control & safety	IGPG
Int230	manual and musculoskeletal physical therapies	2012	IFOMPT	IFOMPT	IFOMPT IM guidance second submission	NA	education & terminology	IGPG
Int229	manual and musculoskeletal physical therapies	2012	IFOMPT	IFOMPT	IFOMPT IM guidance first submission	NA	education & terminology	IGPG
Int031	TCIMg	2012	WHO	WHO	The regional strategy for traditional medicine in the Western Pacific (2011–2020)	NA	harmonisation	IGPG
Int030	herbal medicine	2012	WHO	WHO	Operational guidance: information needed to support clinical trials of herbal products	NA	harmonisation	IGPG
Pub151	acupuncture & moxibustion	2013	Cheng CW et al.	database	Extending the CONSORT Statement to moxibustion	NA	reporting	IGPG
IntRB882	herbal medicine	2013	EDQM	EDQM	Willow bark	NA	quality control & safety	IS
IntRB799	herbal medicine	2013	EDQM	EDQM	Primula root	NA	quality control & safety	IS
IntRB758	herbal medicine	2013	EDQM	EDQM	Motherwort	NA	quality control & safety	IS
IntRB732	herbal medicine	2013	EDQM	EDQM	Loosestrife	NA	quality control & safety	IS
IntRB718	herbal medicine	2013	EDQM	EDQM	Knotgrass	NA	quality control & safety	IS
IntRB679	herbal medicine	2013	EDQM	EDQM	Ginseng dry extract	NA	quality control & safety	IS
IntRB664	herbal medicine	2013	EDQM	EDQM	Fourstamen stephania root	NA	quality control & safety	IS
IntRB650	herbal medicine	2013	EDQM	EDQM	Elder flower	NA	quality control & safety	IS
IntRB591	herbal medicine	2013	EDQM	EDQM	Buckwheat herb	NA	quality control & safety	IS
IntRB587	herbal medicine	2013	EDQM	EDQM	Blackcurrant leaf	NA	quality control & safety	IS
IntRB564	herbal medicine	2013	EDQM	EDQM	Bearberry leaf	NA	quality control & safety	IS
IntRB546	herbal medicine	2013	EDQM	EDQM	Angelica archangelica root	NA	quality control & safety	IS
IntRB998	herbal medicine	2013	EMA	EMA	Plantaginis ovatae seminis tegumentum	NA	quality control & safety	IS
IntRB997	herbal medicine	2013	EMA	EMA	Plantaginis ovatae semen	NA	quality control & safety	IS
IntRB994	herbal medicine	2013	EMA	EMA	Phaseoli fructus	NA	quality control & safety	IS
IntRB992	herbal medicine	2013	EMA	EMA	Paulliniae semen	NA	quality control & safety	IS
IntRB987	herbal medicine	2013	EMA	EMA	Origani dictamni herba	NA	quality control & safety	IS
IntRB977	herbal medicine	2013	EMA	EMA	Melissae folium	NA	quality control & safety	IS
IntRB971	herbal medicine	2013	EMA	EMA	Marrubii herba	NA	quality control & safety	IS
IntRB957	herbal medicine	2013	EMA	EMA	Juglandis folium	NA	quality control & safety	IS
IntRB931	herbal medicine	2013	EMA	EMA	Eucalypti folium	NA	quality control & safety	IS
IntRB912	herbal medicine	2013	EMA	EMA	Cichorii intybi radix	NA	quality control & safety	IS
IntRB904	herbal medicine	2013	EMA	EMA	Camelia sinesis non fermentata folia	NA	quality control & safety	IS
IntRB895	herbal medicine	2013	EMA	EMA	Anisi fructus	NA	quality control & safety	IS
IntRB894	herbal medicine	2013	EMA	EMA	Anisi aetheroleum	NA	quality control & safety	IS
IntRB1033	herbal medicine	2013	EMA	EMA	Thymi herba	NA	quality control & safety	IS
IntRB1026	herbal medicine	2013	EMA	EMA	Solani dulcamare stipites	NA	quality control & safety	IS
IntRB1004	herbal medicine	2013	EMA	EMA	Psyllii semen	NA	quality control & safety	IS
Int314	NS	2013	Chan AW, et al.	EQUATOR Network	SPIRIT 2013 Statement: Defining standard protocol items for clinical trials	NA	reporting	IGPG
Int253	NS	2013	ICH	ICH	S10 Photosafety Evaluation of Pharmaceuticals	NA	quality control & safety	IGPG
Int077	TCMg	2013	Deng GE, et al.	SIO	Complementary therapies and integrative medicine in lung cancer: Diagnosis and management of lung cancer, 3rd ed: American College of Chest Physicians evidence-based clinical practice guidelines	lung cancer	quality control & safety	IGPG
IntBO1206	herbal medicine	2013	WAHO	WAHO	West African Herbal Pharmacopoeia - Acacia nilotica	NA	quality control & safety	IS
IntBO1207	herbal medicine	2013	WAHO	WAHO	West African Herbal Pharmacopoeia - Acacia senegal	NA	quality control & safety	IS
IntBO1208	herbal medicine	2013	WAHO	WAHO	West African Herbal Pharmacopoeia - Adansonia digitata	NA	quality control & safety	IS
IntBO1209	herbal medicine	2013	WAHO	WAHO	West African Herbal Pharmacopoeia - Ageratum conyzoides	NA	quality control & safety	IS
IntBO1210	herbal medicine	2013	WAHO	WAHO	West African Herbal Pharmacopoeia - Alchornea cordifolia	NA	quality control & safety	IS
IntBO1211	herbal medicine	2013	WAHO	WAHO	West African Herbal Pharmacopoeia - Allium sativum	NA	quality control & safety	IS
IntBO1212	herbal medicine	2013	WAHO	WAHO	West African Herbal Pharmacopoeia - Aloe schweinfurthii	NA	quality control & safety	IS
IntBO1213	herbal medicine	2013	WAHO	WAHO	West African Herbal Pharmacopoeia - Aloe vera	NA	quality control & safety	IS
IntBO1214	herbal medicine	2013	WAHO	WAHO	West African Herbal Pharmacopoeia - Alstonia boonei	NA	quality control & safety	IS
IntBO1215	herbal medicine	2013	WAHO	WAHO	West African Herbal Pharmacopoeia - Argemone mexicana	NA	quality control & safety	IS
IntBO1216	herbal medicine	2013	WAHO	WAHO	West African Herbal Pharmacopoeia - Azadirachta indica	NA	quality control & safety	IS
IntBO1217	herbal medicine	2013	WAHO	WAHO	West African Herbal Pharmacopoeia - Balanites aegyptiaca	NA	quality control & safety	IS
IntBO1218	herbal medicine	2013	WAHO	WAHO	West African Herbal Pharmacopoeia - Bridella ferruginea	NA	quality control & safety	IS
IntBO1219	herbal medicine	2013	WAHO	WAHO	West African Herbal Pharmacopoeia - Carica papaya	NA	quality control & safety	IS
IntBO1220	herbal medicine	2013	WAHO	WAHO	West African Herbal Pharmacopoeia - Cinchona pubescens	NA	quality control & safety	IS
IntBO1221	herbal medicine	2013	WAHO	WAHO	West African Herbal Pharmacopoeia - Cryptolepis sanguinolenta	NA	quality control & safety	IS
IntBO1222	herbal medicine	2013	WAHO	WAHO	West African Herbal Pharmacopoeia - Cymbopogon citratus	NA	quality control & safety	IS
IntBO1223	herbal medicine	2013	WAHO	WAHO	West African Herbal Pharmacopoeia - Euphorbia hirta	NA	quality control & safety	IS
IntBO1224	herbal medicine	2013	WAHO	WAHO	West African Herbal Pharmacopoeia - Hallea stipulosa	NA	quality control & safety	IS
IntBO1225	herbal medicine	2013	WAHO	WAHO	West African Herbal Pharmacopoeia - Harrisonia abyssinica	NA	quality control & safety	IS
IntBO1226	herbal medicine	2013	WAHO	WAHO	West African Herbal Pharmacopoeia - Hibiscus sabdariffa	NA	quality control & safety	IS
IntBO1227	herbal medicine	2013	WAHO	WAHO	West African Herbal Pharmacopoeia - Hymenocardia acida	NA	quality control & safety	IS
IntBO1228	herbal medicine	2013	WAHO	WAHO	West African Herbal Pharmacopoeia - Khaya senegalensis	NA	quality control & safety	IS
IntBO1229	herbal medicine	2013	WAHO	WAHO	West African Herbal Pharmacopoeia - Lawsonia inermis	NA	quality control & safety	IS
IntBO1230	herbal medicine	2013	WAHO	WAHO	West African Herbal Pharmacopoeia - Lippia multiflora	NA	quality control & safety	IS
IntBO1231	herbal medicine	2013	WAHO	WAHO	West African Herbal Pharmacopoeia - Mitragyna inermis	NA	quality control & safety	IS
IntBO1232	herbal medicine	2013	WAHO	WAHO	West African Herbal Pharmacopoeia - Momordica charantia	NA	quality control & safety	IS
IntBO1233	herbal medicine	2013	WAHO	WAHO	West African Herbal Pharmacopoeia - Morinda lucida	NA	quality control & safety	IS
IntBO1234	herbal medicine	2013	WAHO	WAHO	West African Herbal Pharmacopoeia - Moringa oleifera	NA	quality control & safety	IS
IntBO1235	herbal medicine	2013	WAHO	WAHO	West African Herbal Pharmacopoeia - Ocimum basilicum	NA	quality control & safety	IS
IntBO1236	herbal medicine	2013	WAHO	WAHO	West African Herbal Pharmacopoeia - Ocimum gratissimum	NA	quality control & safety	IS
IntBO1237	herbal medicine	2013	WAHO	WAHO	West African Herbal Pharmacopoeia - Phyllanthus niruri	NA	quality control & safety	IS
IntBO1238	herbal medicine	2013	WAHO	WAHO	West African Herbal Pharmacopoeia - Phytolacca dodecandra	NA	quality control & safety	IS
IntBO1239	herbal medicine	2013	WAHO	WAHO	West African Herbal Pharmacopoeia - Pterocarpus erinaceus	NA	quality control & safety	IS
IntBO1240	herbal medicine	2013	WAHO	WAHO	West African Herbal Pharmacopoeia - Rauwolfia vomitoria	NA	quality control & safety	IS
IntBO1241	herbal medicine	2013	WAHO	WAHO	West African Herbal Pharmacopoeia - Sarcocephalus latifolius	NA	quality control & safety	IS
IntBO1242	herbal medicine	2013	WAHO	WAHO	West African Herbal Pharmacopoeia - Sclerocarya birrea	NA	quality control & safety	IS
IntBO1243	herbal medicine	2013	WAHO	WAHO	West African Herbal Pharmacopoeia - Scoparia dulcis	NA	quality control & safety	IS
IntBO1244	herbal medicine	2013	WAHO	WAHO	West African Herbal Pharmacopoeia - Securidaca longepedunculata	NA	quality control & safety	IS
IntBO1245	herbal medicine	2013	WAHO	WAHO	West African Herbal Pharmacopoeia - Senna alata	NA	quality control & safety	IS
IntBO1246	herbal medicine	2013	WAHO	WAHO	West African Herbal Pharmacopoeia - Senna alexandrina	NA	quality control & safety	IS
IntBO1247	herbal medicine	2013	WAHO	WAHO	West African Herbal Pharmacopoeia - Senna occidentalis	NA	quality control & safety	IS
IntBO1248	herbal medicine	2013	WAHO	WAHO	West African Herbal Pharmacopoeia - Senna podocarpa	NA	quality control & safety	IS
IntBO1249	herbal medicine	2013	WAHO	WAHO	West African Herbal Pharmacopoeia - Solanum torvum	NA	quality control & safety	IS
IntBO1250	herbal medicine	2013	WAHO	WAHO	West African Herbal Pharmacopoeia - Sorghum bicolor	NA	quality control & safety	IS
IntBO1251	herbal medicine	2013	WAHO	WAHO	West African Herbal Pharmacopoeia - Spathodea campanulata	NA	quality control & safety	IS
IntBO1252	herbal medicine	2013	WAHO	WAHO	West African Herbal Pharmacopoeia - Spermacoce verticillata	NA	quality control & safety	IS
IntBO1253	herbal medicine	2013	WAHO	WAHO	West African Herbal Pharmacopoeia - Spondias mombin	NA	quality control & safety	IS
IntBO1254	herbal medicine	2013	WAHO	WAHO	West African Herbal Pharmacopoeia - Tetrapleura tetraptera	NA	quality control & safety	IS
IntBO1255	herbal medicine	2013	WAHO	WAHO	West African Herbal Pharmacopoeia - Tinospora bakis	NA	quality control & safety	IS
IntBO1256	herbal medicine	2013	WAHO	WAHO	West African Herbal Pharmacopoeia - Vernonia amygdalina	NA	quality control & safety	IS
IntBO1257	herbal medicine	2013	WAHO	WAHO	West African Herbal Pharmacopoeia - Vernonia colorata	NA	quality control & safety	IS
IntBO1258	herbal medicine	2013	WAHO	WAHO	West African Herbal Pharmacopoeia - Zanthoxylum xanthoxyloides	NA	quality control & safety	IS
Int029	TCIMg	2013	WHO	WHO	WHO traditional medicine strategy: 2014-2023	NA	harmonisation	IGPG
IntWX1036	TCIMg	2014	CA	CA	Intercultural Health Policies: Strategies and Action Plans	NA	harmonisation	IGPG
Int334	NS	2014	CIOMS	CIOMS	Practical Approaches to Risk Minimisation for Medicinal Products: Report of CIOMS Working Group IX	NA	quality control & safety	IGPG
IntWX396	TCMg	2014	Witt CM et al.	database	Effectiveness guidance document (EGD) for Chinese medicine trials: a consensus document	NA	reporting	IGPG
IntRB885	herbal medicine	2014	EDQM	EDQM	Yarrow	NA	quality control & safety	IS
IntRB859	herbal medicine	2014	EDQM	EDQM	Thyme	NA	quality control & safety	IS
IntRB826	herbal medicine	2014	EDQM	EDQM	Sage leaf, three-lobed	NA	quality control & safety	IS
IntRB824	herbal medicine	2014	EDQM	EDQM	Safflower flower	NA	quality control & safety	IS
IntRB812	herbal medicine	2014	EDQM	EDQM	Restharrow root	NA	quality control & safety	IS
IntRB713	herbal medicine	2014	EDQM	EDQM	Ivy leaf	NA	quality control & safety	IS
IntRB662	herbal medicine	2014	EDQM	EDQM	Fleeceflower root	NA	quality control & safety	IS
IntRB654	herbal medicine	2014	EDQM	EDQM	Eucalyptus leaf	NA	quality control & safety	IS
IntRB631	herbal medicine	2014	EDQM	EDQM	Coriander	NA	quality control & safety	IS
IntRB602	herbal medicine	2014	EDQM	EDQM	Capsicum tincture, standardised	NA	quality control & safety	IS
IntRB600	herbal medicine	2014	EDQM	EDQM	Capsicum oleoresin, refined and standardised	NA	quality control & safety	IS
IntRB599	herbal medicine	2014	EDQM	EDQM	Capsicum	NA	quality control & safety	IS
IntRB578	herbal medicine	2014	EDQM	EDQM	Bistort rhizome	NA	quality control & safety	IS
IntRB440	herbal medicine	2014	EDQM	EDQM	Urtica dioica for homoeopathic preparations	NA	quality control & safety	IS
IntRB428	homeopathy	2014	EDQM	EDQM	Kalium bichromicum for homoeopathic preparations	NA	quality control & safety	IS
IntRB416	herbal medicine	2014	EDQM	EDQM	Cocculus for homoeopathic preparations	NA	quality control & safety	IS
IntRB413	homeopathy	2014	EDQM	EDQM	Cadmium sulfuricum for homoeopathic preparations	NA	quality control & safety	IS
IntRB407	homeopathy	2014	EDQM	EDQM	Apis for homoeopathic preparations	NA	quality control & safety	IS
IntRB404	herbal medicine	2014	EDQM	EDQM	Allium sativum for homoeopathic preparations	NA	quality control & safety	IS
IntRB991	herbal medicine	2014	EMA	EMA	Passiflorae herba	NA	quality control & safety	IS
IntRB986	herbal medicine	2014	EMA	EMA	Ononidis radix	NA	quality control & safety	IS
IntRB975	herbal medicine	2014	EMA	EMA	Melaleucae alternifoliae aetheroleum	NA	quality control & safety	IS
IntRB968	herbal medicine	2014	EMA	EMA	Lupuli flos	NA	quality control & safety	IS
IntRB965	herbal medicine	2014	EMA	EMA	Lichen islandicus	NA	quality control & safety	IS
IntRB945	herbal medicine	2014	EMA	EMA	Ginseng radix	NA	quality control & safety	IS
IntRB941	herbal medicine	2014	EMA	EMA	Fucus vesiculosus	NA	quality control & safety	IS
IntRB930	herbal medicine	2014	EMA	EMA	Eucalypti aetheroleum	NA	quality control & safety	IS
IntRB926	herbal medicine	2014	EMA	EMA	Eleutherococci radix	NA	quality control & safety	IS
IntRB924	herbal medicine	2014	EMA	EMA	Echinaceae purpureae herba	NA	quality control & safety	IS
IntRB919	herbal medicine	2014	EMA	EMA	Curcuma xanthorrhiza rhizoma	NA	quality control & safety	IS
IntRB900	herbal medicine	2014	EMA	EMA	Betulae folium	NA	quality control & safety	IS
IntRB897	herbal medicine	2014	EMA	EMA	Arnica flos	NA	quality control & safety	IS
IntRB1024	herbal medicine	2014	EMA	EMA	Sisymbrii officinalis herba	NA	quality control & safety	IS
IntRB1014	herbal medicine	2014	EMA	EMA	Rubi idaei folium	NA	quality control & safety	IS
IntRB1011	herbal medicine	2014	EMA	EMA	Rosae flos	NA	quality control & safety	IS
Int313	massage	2014	Munk N, et al.	EQUATOR Network	Adaptation of the CARE Guidelines for Therapeutic Massage and Bodywork Publications: Efforts To Improve the Impact of Case Reports	NA	reporting	IGPG
IntRB524	herbal medicine	2014	ESCOP	ESCOP	Uvae ursi folium (Bearberry Leaf)	NA	quality control & safety	IS
IntRB522	herbal medicine	2014	ESCOP	ESCOP	Tormentillae rhizoma (Tormentil)	NA	quality control & safety	IS
IntRB521	herbal medicine	2014	ESCOP	ESCOP	Tanaceti parthenii herba (Feverfew)	NA	quality control & safety	IS
IntRB520	herbal medicine	2014	ESCOP	ESCOP	Symphyti radix (Comfrey root)	NA	quality control & safety	IS
IntRB519	herbal medicine	2014	ESCOP	ESCOP	Serpylli herba (Wild Thyme)	NA	quality control & safety	IS
IntRB518	herbal medicine	2014	ESCOP	ESCOP	Sambuci Flos (Elder flower)	NA	quality control & safety	IS
IntRB517	herbal medicine	2014	ESCOP	ESCOP	Salviae trilobae folium (Thee-lobed Sage Leaf)	NA	quality control & safety	IS
IntRB509	herbal medicine	2014	ESCOP	ESCOP	Plantaginis lanceolatae folium-herba (Ribwort Plantain Leaf-Herb)	NA	quality control & safety	IS
IntRB507	herbal medicine	2014	ESCOP	ESCOP	Orthosiphonis folium (Java Tea)	NA	quality control & safety	IS
IntRB505	herbal medicine	2014	ESCOP	ESCOP	Myrtilli fructus (Bilberry Fruit)	NA	quality control & safety	IS
IntRB504	herbal medicine	2014	ESCOP	ESCOP	Myrrha (Myrrh)	NA	quality control & safety	IS
IntRB503	herbal medicine	2014	ESCOP	ESCOP	Menyanthidis trifoliatae folium (Bogbean Leaf)	NA	quality control & safety	IS
IntRB502	herbal medicine	2014	ESCOP	ESCOP	Melissae folium (Melissa leaf)	NA	quality control & safety	IS
IntRB501	herbal medicine	2014	ESCOP	ESCOP	Marrubii herba (White Horehound)	NA	quality control & safety	IS
IntRB497	herbal medicine	2014	ESCOP	ESCOP	Hydrastis rhizoma (Goldenseal rhizome)	NA	quality control & safety	IS
IntRB496	herbal medicine	2014	ESCOP	ESCOP	Hamamelidis folium (Hamamelis leaf)	NA	quality control & safety	IS
IntRB495	herbal medicine	2014	ESCOP	ESCOP	Hamamelidis cortex (Hamamelis bark)	NA	quality control & safety	IS
IntRB494	herbal medicine	2014	ESCOP	ESCOP	Hamamelidis aqua (Hamamelis water)	NA	quality control & safety	IS
IntRB491	herbal medicine	2014	ESCOP	ESCOP	Gentianae radix (Gentian Root)	NA	quality control & safety	IS
IntRB486	herbal medicine	2014	ESCOP	ESCOP	Cimicifugae rhizoma (Black Cohosh)	NA	quality control & safety	IS
IntRB484	herbal medicine	2014	ESCOP	ESCOP	Caryophylli aetheroleum (Clove oil)	NA	quality control & safety	IS
IntRB477	herbal medicine	2014	ESCOP	ESCOP	Alchemillae herba (Lady’s mantle)	NA	quality control & safety	IS
IntPD1207	TCIMg	2014	HRC	HRC	Pacific Health Research Guidelines	NA	harmonisation	IGPG
Int225	TCMg	2014	ISO/TC 215	ISO	ISO/TS 17948:2014 — Health informatics — Traditional Chinese medicine literature metadata	NA	education & terminology	IS
Int224	TCMg	2014	ISO/TC 215	ISO	ISO/TS 17938:2014 — Health informatics — Semantic network framework of traditional Chinese medicine language system	NA	education & terminology	IS
Int208	acupuncture & moxibustion	2014	ISO/TC 249/SC 1	ISO	ISO 17218:2014 — Sterile acupuncture needles for single use	NA	education & terminology	IS
Int207	herbal medicine	2014	ISO/TC 249/SC 1	ISO	ISO 17217-1:2014 — Traditional Chinese medicine — Ginseng seeds and seedlings — Part 1: Panax ginseng C.A. Meyer	NA	quality control & safety	IS
Int076	herbal medicine	2014	Greenlee H, et al.	SIO	Clinical Practice Guidelines on the Use of Integrative Therapies as Supportive Care in Patients Treated for Breast Cancer	breast cancer	quality control & safety	IGPG
Int028	acupuncture & moxibustion	2014	WHO	WHO	Standard acupuncture nomenclature : a brief explanation of 361 classical acupuncture point names and their multilingual comparative list	NA	education & terminology	IS
PubWX1-2011	herbal medicine	2015	Danan G, Teschke R	database	RUCAM in Drug and Herb Induced Liver Injury: The Update	Drug and Herb Induced Liver Injury	quality control & safety	IGPG
IntRB866	herbal medicine	2015	EDQM	EDQM	Turmeric, Javanese	NA	quality control & safety	IS
IntRB845	herbal medicine	2015	EDQM	EDQM	Sophora flower-bud	NA	quality control & safety	IS
IntRB844	herbal medicine	2015	EDQM	EDQM	Sophora flower	NA	quality control & safety	IS
IntRB825	herbal medicine	2015	EDQM	EDQM	Sage leaf (Salvia officinalis)	NA	quality control & safety	IS
IntRB814	herbal medicine	2015	EDQM	EDQM	Rhatany tincture	NA	quality control & safety	IS
IntRB813	herbal medicine	2015	EDQM	EDQM	Rhatany root	NA	quality control & safety	IS
IntRB807	herbal medicine	2015	EDQM	EDQM	Pygeum africanum bark	NA	quality control & safety	IS
IntRB776	herbal medicine	2015	EDQM	EDQM	Opium, raw	NA	quality control & safety	IS
IntRB775	herbal medicine	2015	EDQM	EDQM	Opium, prepared	NA	quality control & safety	IS
IntRB673	herbal medicine	2015	EDQM	EDQM	Gentian root	NA	quality control & safety	IS
IntRB666	herbal medicine	2015	EDQM	EDQM	Frangula bark dry extract, standardised	NA	quality control & safety	IS
IntRB582	herbal medicine	2015	EDQM	EDQM	Bitter-orange epicarp and mesocarp	NA	quality control & safety	IS
IntRB545	herbal medicine	2015	EDQM	EDQM	Anemarrhena asphodeloides rhizome	NA	quality control & safety	IS
IntRB539	herbal medicine	2015	EDQM	EDQM	Aloes, Barbados	NA	quality control & safety	IS
IntRB995	herbal medicine	2015	EMA	EMA	Pilosellae herba cum radice	NA	quality control & safety	IS
IntRB983	herbal medicine	2015	EMA	EMA	Myrtilli fructus siccus	NA	quality control & safety	IS
IntRB982	herbal medicine	2015	EMA	EMA	Myrtilli fructus recens	NA	quality control & safety	IS
IntRB974	herbal medicine	2015	EMA	EMA	Matricariae flos	NA	quality control & safety	IS
IntRB973	herbal medicine	2015	EMA	EMA	Matricariae aetheroleum	NA	quality control & safety	IS
IntRB966	herbal medicine	2015	EMA	EMA	Lini semen	NA	quality control & safety	IS
IntRB944	herbal medicine	2015	EMA	EMA	Ginkgo folium	NA	quality control & safety	IS
IntRB929	herbal medicine	2015	EMA	EMA	Eschscholziae herba	NA	quality control & safety	IS
IntRB927	herbal medicine	2015	EMA	EMA	Epilobii herba	NA	quality control & safety	IS
IntRB909	herbal medicine	2015	EMA	EMA	Centaurii herba	NA	quality control & safety	IS
IntRB907	herbal medicine	2015	EMA	EMA	Carvi fructus	NA	quality control & safety	IS
IntRB906	herbal medicine	2015	EMA	EMA	Carvi aetheroleum	NA	quality control & safety	IS
IntRB905	herbal medicine	2015	EMA	EMA	Capsici fructus	NA	quality control & safety	IS
IntRB889	herbal medicine	2015	EMA	EMA	Agrimoniae herba	NA	quality control & safety	IS
IntRB1028	herbal medicine	2015	EMA	EMA	Symphyti radix	NA	quality control & safety	IS
IntRB1016	herbal medicine	2015	EMA	EMA	Sabalis serrulatae fructus	NA	quality control & safety	IS
IntWX392	NS	2015	Ogrinc G, et al.	EQUATOR Network	SQUIRE2.0 (Standardsfor QUalityImprovement Reporting Excellence): revised publication guidelines from a detailed consensus process	NA	reporting	IGPG
IntWX391	NS	2015	Moher D, et al.	EQUATOR Network	Preferred Reporting Items for Systematic Review and Meta -AnalysisProtocols (PRISMA-P)2015 statement	NA	reporting	IGPG
Int312	NS	2015	Hutton B, et al.	EQUATOR Network	The PRISMAExtension Statement for Reporting of Systematic Reviews Incorporating Network Meta-analyses of Health Care Interventions: Checklist and Explanations	NA	reporting	IGPG
Int311	NS	2015	Stewart LA, et al.	EQUATOR Network	Preferred Reporting Items for Systematic Review and Meta-Analyses of individual participant data: the PRISMA-IPD Statement	NA	reporting	IGPG
IntRB525	herbal medicine	2015	ESCOP	ESCOP	Verbasci flos (Mullein Flower)	NA	quality control & safety	IS
IntRB487	herbal medicine	2015	ESCOP	ESCOP	Colae Semen (Cola)	NA	quality control & safety	IS
IntRB480	herbal medicine	2015	ESCOP	ESCOP	Anisi fructus (Aniseed)	NA	quality control & safety	IS
IntRB479	herbal medicine	2015	ESCOP	ESCOP	Aloe capensis (Cape Aloes)	NA	quality control & safety	IS
IntRB478	herbal medicine	2015	ESCOP	ESCOP	Aloe barbadensis (Barbados Aloes)	NA	quality control & safety	IS
Int223	TCMg	2015	ISO/TC 215	ISO	ISO/TS 18790-1:2015 — Health informatics — Profiling framework and classification for Traditional Medicine informatics standards development — Part 1: Traditional Chinese Medicine	NA	education & terminology	IS
Int222	acupuncture & moxibustion	2015	ISO/TC 215	ISO	ISO/TS 16843-2:2015 Health informatics — Categorial structures for representation of acupuncture — Part 2: Needling	NA	education & terminology	IS
Int221	TCMg, Japanese medicine, Korean medicine	2015	ISO/TC 215	ISO	ISO/TS 16277-1:2015 — Health informatics — Categorial structures of clinical findings in traditional medicine — Part 1: Traditional Chinese, Japanese and Korean medicine	NA	education & terminology	IS
Int206	herbal medicine	2015	ISO/TC 249/SC 1	ISO	ISO 18664:2015 — Traditional Chinese Medicine — Determination of heavy metals in herbal medicines used in Traditional Chinese Medicine	NA	quality control & safety	IS
Int338	NS	2016	Heidari S, et al.	AAPB	Sex and Gender Equity in Research (SAGER) Recommended Guidelines	NA	reporting	IGPG
Int333	NS	2016	CIOMS	CIOMS	Development and Rational Use of Standardised MedDRA Queries (SMQs): Retrieving Adverse Drug Reactions with MedDRA – Second Edition	NA	quality control & safety	IGPG
Int332	NS	2016	CIOMS	CIOMS	International guidelines on good governance practice for research institutions	NA	reporting	IGPG
Int331	NS	2016	CIOMS	CIOMS	2016 International ethical guidelines for health-related research involving humans	NA	reporting	IGPG
IntRB833	herbal medicine	2016	EDQM	EDQM	Schisandra fruit	NA	quality control & safety	IS
IntRB741	herbal medicine	2016	EDQM	EDQM	Mandarin epicarp and mesocarp	NA	quality control & safety	IS
IntRB714	herbal medicine	2016	EDQM	EDQM	Java tea	NA	quality control & safety	IS
IntRB709	herbal medicine	2016	EDQM	EDQM	Ipecacuanha tincture, standardised	NA	quality control & safety	IS
IntRB708	herbal medicine	2016	EDQM	EDQM	Ipecacuanha root	NA	quality control & safety	IS
IntRB707	herbal medicine	2016	EDQM	EDQM	Ipecacuanha, prepared	NA	quality control & safety	IS
IntRB706	herbal medicine	2016	EDQM	EDQM	Ipecacuanha liquid extract, standardised	NA	quality control & safety	IS
IntRB690	herbal medicine	2016	EDQM	EDQM	Hamamelis bark	NA	quality control & safety	IS
IntRB687	herbal medicine	2016	EDQM	EDQM	Guar	NA	quality control & safety	IS
IntRB652	herbal medicine	2016	EDQM	EDQM	Ephedra herb	NA	quality control & safety	IS
IntRB643	herbal medicine	2016	EDQM	EDQM	Dioscorea oppositifolia rhizome	NA	quality control & safety	IS
IntRB609	herbal medicine	2016	EDQM	EDQM	Centella	NA	quality control & safety	IS
IntRB590	herbal medicine	2016	EDQM	EDQM	Boldo leaf dry extract	NA	quality control & safety	IS
IntRB589	herbal medicine	2016	EDQM	EDQM	Boldo leaf	NA	quality control & safety	IS
IntRB570	herbal medicine	2016	EDQM	EDQM	Benzoin, Siam	NA	quality control & safety	IS
IntRB438	homeopathy	2016	EDQM	EDQM	Sulfur for homoeopathic preparations	NA	quality control & safety	IS
IntRB433	herbal medicine	2016	EDQM	EDQM	Petroleum rectificatum for homoeopathic preparations	NA	quality control & safety	IS
IntRB426	herbal medicine	2016	EDQM	EDQM	Hypericum for homoeopathic preparations	NA	quality control & safety	IS
IntRB423	homeopathy	2016	EDQM	EDQM	Histaminum for homoeopathic preparations	NA	quality control & safety	IS
IntRB422	herbal medicine	2016	EDQM	EDQM	Hedera helix for homoeopathic preparations	NA	quality control & safety	IS
IntRB418	homeopathy	2016	EDQM	EDQM	Cuprum metallicum for homoeopathic preparations	NA	quality control & safety	IS
IntRB411	herbal medicine	2016	EDQM	EDQM	Belladonna for homoeopathic preparations	NA	quality control & safety	IS
IntRB400	homeopathy	2016	EDQM	EDQM	Acidum picrinicum for homoeopathic preparations	NA	quality control & safety	IS
IntRB999	herbal medicine	2016	EMA	EMA	Polygoni avicularis herba	NA	quality control & safety	IS
IntRB988	herbal medicine	2016	EMA	EMA	Origanum majorana L., Herba	NA	quality control & safety	IS
IntRB952	herbal medicine	2016	EMA	EMA	Helichrysi flos	NA	quality control & safety	IS
IntRB950	herbal medicine	2016	EMA	EMA	Harpagophyti radix	NA	quality control & safety	IS
IntRB928	herbal medicine	2016	EMA	EMA	Equiseti herba	NA	quality control & safety	IS
IntRB917	herbal medicine	2016	EMA	EMA	Crataegi folium cum flore	NA	quality control & safety	IS
IntRB901	herbal medicine	2016	EMA	EMA	Boldi folium	NA	quality control & safety	IS
IntRB893	herbal medicine	2016	EMA	EMA	Althaeae radix	NA	quality control & safety	IS
IntRB892	herbal medicine	2016	EMA	EMA	Aloe	NA	quality control & safety	IS
IntRB1045	herbal medicine	2016	EMA	EMA	Valerianae radix	NA	quality control & safety	IS
IntRB1043	herbal medicine	2016	EMA	EMA	Valerianae aetheroleum	NA	quality control & safety	IS
IntRB1034	herbal medicine	2016	EMA	EMA	Thymi herba/Primulae radix	NA	quality control & safety	IS
IntRB1022	herbal medicine	2016	EMA	EMA	Sideritis herba	NA	quality control & safety	IS
IntRB1018	herbal medicine	2016	EMA	EMA	Salviae officinalis folium	NA	quality control & safety	IS
IntRB1010	herbal medicine	2016	EMA	EMA	Ricini oleum	NA	quality control & safety	IS
IntRB1003	herbal medicine	2016	EMA	EMA	Prunae africanae cortex	NA	quality control & safety	IS
Int360	herbal medicine	2016	EMA	EMA	Public statement on contamination of herbal medicinal products/traditional herbal medicinal products with pyrrolizidine alkaloids	NA	quality control & safety	IS
Int321	herbal medicine	2016	EMA	EMA	Guideline on the use of the CTD format in the preparation of a registration application for traditional herbal medicinal products	NA	quality control & safety	IGPG
IntWX388	TCIMg	2016	Lachat C, et al.	EQUATOR Network	Strengthening the Reporting of Observational Studies in Epidemiology—Nutritional Epidemiology (STROBE-nut): An Extension of the STROBEStatement	nutritional epidemiology	reporting	IGPG
Int310	NS	2016	Zorzela L, et al.	EQUATOR Network	PRISMA harms checklist: improving harms reporting in systematic reviews	NA	reporting	IGPG
IntRB526	herbal medicine	2016	ESCOP	ESCOP	Violae herba cum flore (Wild Pansy)	NA	quality control & safety	IS
IntRB523	herbal medicine	2016	ESCOP	ESCOP	Urticae radix (Nettle Root)	NA	quality control & safety	IS
IntRB513	herbal medicine	2016	ESCOP	ESCOP	Rhamni purshianae cortex (Cascara)	NA	quality control & safety	IS
IntRB510	herbal medicine	2016	ESCOP	ESCOP	Plantaginis ovatae testa (Ispaghula husk)	NA	quality control & safety	IS
IntRB508	herbal medicine	2016	ESCOP	ESCOP	Pelargonii radix (Pelargonium Root)	NA	quality control & safety	IS
IntRB506	herbal medicine	2016	ESCOP	ESCOP	Ononidis radix (Restharrow Root)	NA	quality control & safety	IS
IntRB500	herbal medicine	2016	ESCOP	ESCOP	Malvae Flos (Mallow Flower)	NA	quality control & safety	IS
IntRB493	herbal medicine	2016	ESCOP	ESCOP	Grindeliae herba (Grindelia)	NA	quality control & safety	IS
IntRB492	herbal medicine	2016	ESCOP	ESCOP	Graminis Rhizoma (Couch Grass Rhizome)	NA	quality control & safety	IS
IntRB489	herbal medicine	2016	ESCOP	ESCOP	Filipendulae ulmariae herba (Meadowsweet)	NA	quality control & safety	IS
IntRB485	herbal medicine	2016	ESCOP	ESCOP	Centaurii herba (Centaury)	NA	quality control & safety	IS
IntRB483	herbal medicine	2016	ESCOP	ESCOP	Betulae folium (Birch Leaf)	NA	quality control & safety	IS
IntRB482	herbal medicine	2016	ESCOP	ESCOP	Ballotae nigrae herba (Black Horehound)	NA	quality control & safety	IS
IntRB481	herbal medicine	2016	ESCOP	ESCOP	Arctii radix (Burdock Root)	NA	quality control & safety	IS
Int252	NS	2016	ICH	ICH	E6(R2) Good Clinical Practice (GCP)	NA	reporting	IGPG
Int351	orthopaedic manipulative physical therapies	2016	IFOMPT	IFOMPT	IFOMPT Standards Document Definitive 2016	Orthopaedic	education & terminology	IGPG
Int226	TCIMg	2016	ISO/TC 198	ISO	ISO 18362:2016 — Manufacture of cell-based health care products — Control of microbial risks during processing	NA	quality control & safety	IS
Int220	acupuncture & moxibustion	2016	ISO/TC 215	ISO	ISO/TS 16843-1:2016 Health informatics — Categorial structures for representation of acupuncture — Part 1: Acupuncture points	NA	education & terminology	IS
Int205	acupuncture & moxibustion	2016	ISO/TC 249/SC 1	ISO	ISO 18746:2016 — Traditional Chinese medicine — Sterile intradermal acupuncture needles for single use	NA	quality control & safety	IS
Int204	herbal medicine	2016	ISO/TC 249/SC 1	ISO	ISO 18668-1:2016 — Traditional Chinese medicine — Coding system for Chinese medicines — Part 1: Coding rules for Chinese medicines	NA	education & terminology	IS
IntXQ1490	TCMg	2009	WFCMS	WFCMS	SCM0003-2009 世界中医学本科（CMD前）教育标准	NA	education & terminology	IS
Int069	NS	2016	WHO	WHO	Guidelines for Accurate and Transparent Health Estimates Reporting	NA	reporting	IGPG
Int027	NS	2016	WHO	WHO	Fiftieth report of the WHO Expert Committee on specifications for pharmaceutical preparations	NA	harmonisation	IGPG
IntWX1000	NS	2016	WHO	WHO	TRS 996 - Annex 1: WHO good pharmacopoeial practices	NA	harmonisation	IS
Pub95	TCIMg	2017	Ladas EJ et al.	database	Traditional and Complementary Medicine in Pediatric Oncology and Low-Middle Income Countries: Recommendations from the International Society of Pediatric Oncology (SIOP), T&CM Collaborative.	pediatric oncology	education & terminology	IGPG
Pub249	herbal medicine	2017	Cheng et al.	database	CONSORT Extension for Chinese Herbal Medicine Formulas 2017: Recommendations, Explanation, and Elaboration	NA	reporting	IGPG
IntRB868	herbal medicine	2017	EDQM	EDQM	Turpentine oil	NA	quality control & safety	IS
IntRB852	herbal medicine	2017	EDQM	EDQM	Stramonium leaf	NA	quality control & safety	IS
IntRB849	herbal medicine	2017	EDQM	EDQM	St. John’s wort dry extract, quantified	NA	quality control & safety	IS
IntRB848	herbal medicine	2017	EDQM	EDQM	St. John’s wort	NA	quality control & safety	IS
IntRB828	herbal medicine	2017	EDQM	EDQM	Salvia miltiorrhiza root and rhizome	NA	quality control & safety	IS
IntRB797	herbal medicine	2017	EDQM	EDQM	Polygonum orientale fruit	NA	quality control & safety	IS
IntRB795	herbal medicine	2017	EDQM	EDQM	Polygonum cuspidatum rhizome and root	NA	quality control & safety	IS
IntRB789	herbal medicine	2017	EDQM	EDQM	Peppermint leaf dry extract	NA	quality control & safety	IS
IntRB788	herbal medicine	2017	EDQM	EDQM	Peppermint leaf	NA	quality control & safety	IS
IntRB786	herbal medicine	2017	EDQM	EDQM	Peony root, white	NA	quality control & safety	IS
IntRB785	herbal medicine	2017	EDQM	EDQM	Peony root, red	NA	quality control & safety	IS
IntRB761	herbal medicine	2017	EDQM	EDQM	Myrrh	NA	quality control & safety	IS
IntRB738	herbal medicine	2017	EDQM	EDQM	Magnolia officinalis flower	NA	quality control & safety	IS
IntRB737	herbal medicine	2017	EDQM	EDQM	Magnolia officinalis bark	NA	quality control & safety	IS
IntRB700	herbal medicine	2017	EDQM	EDQM	Horse-chestnut dry extract, standardised	NA	quality control & safety	IS
IntRB698	herbal medicine	2017	EDQM	EDQM	Horse-chestnut	NA	quality control & safety	IS
IntRB669	herbal medicine	2017	EDQM	EDQM	Fumitory	NA	quality control & safety	IS
IntRB656	herbal medicine	2017	EDQM	EDQM	Eucommia bark	NA	quality control & safety	IS
IntRB648	herbal medicine	2017	EDQM	EDQM	Eclipta herb	NA	quality control & safety	IS
IntRB645	herbal medicine	2017	EDQM	EDQM	Drynaria rhizome	NA	quality control & safety	IS
IntRB630	herbal medicine	2017	EDQM	EDQM	Common selfheal fruit-spike	NA	quality control & safety	IS
IntRB627	herbal medicine	2017	EDQM	EDQM	Coix seed	NA	quality control & safety	IS
IntRB611	herbal medicine	2017	EDQM	EDQM	Chamomile flower, Roman	NA	quality control & safety	IS
IntRB598	herbal medicine	2017	EDQM	EDQM	Cape jasmine fruit	NA	quality control & safety	IS
IntRB594	herbal medicine	2017	EDQM	EDQM	Butcher’s broom	NA	quality control & safety	IS
IntRB577	herbal medicine	2017	EDQM	EDQM	Birch leaf	NA	quality control & safety	IS
IntRB568	herbal medicine	2017	EDQM	EDQM	Belladonna leaf tincture, standardised	NA	quality control & safety	IS
IntRB567	herbal medicine	2017	EDQM	EDQM	Belladonna leaf dry extract, standardised	NA	quality control & safety	IS
IntRB566	herbal medicine	2017	EDQM	EDQM	Belladonna leaf	NA	quality control & safety	IS
IntRB560	herbal medicine	2017	EDQM	EDQM	Aucklandia root	NA	quality control & safety	IS
IntRB557	herbal medicine	2017	EDQM	EDQM	Astragalus mongholicus root	NA	quality control & safety	IS
IntRB551	herbal medicine	2017	EDQM	EDQM	Aniseed	NA	quality control & safety	IS
IntRB549	herbal medicine	2017	EDQM	EDQM	Angelica sinensis root	NA	quality control & safety	IS
IntRB544	herbal medicine	2017	EDQM	EDQM	Andrographis herb	NA	quality control & safety	IS
IntRB540	herbal medicine	2017	EDQM	EDQM	Aloes, Cape	NA	quality control & safety	IS
IntRB530	herbal medicine	2017	EDQM	EDQM	Acanthopanax bark	NA	quality control & safety	IS
IntRB435	homeopathy	2017	EDQM	EDQM	Selenium for homoeopathic preparations	NA	quality control & safety	IS
IntRB410	homeopathy	2017	EDQM	EDQM	Barium chloratum for homoeopathic preparations	NA	quality control & safety	IS
IntRB1004	homeopathy	2017	EDQM	EDQM	Homoeopathic pillules, impregnated	NA	quality control & safety	IS
IntRB1001	herbal medicine	2017	EDQM	EDQM	Mother tinctures for homoeopathic preparations	NA	quality control & safety	IS
IntRB976	herbal medicine	2017	EMA	EMA	Meliloti herba	NA	quality control & safety	IS
IntRB962	herbal medicine	2017	EMA	EMA	Lecithinum ex soya	NA	quality control & safety	IS
IntRB951	herbal medicine	2017	EMA	EMA	Hederae helicis folium	NA	quality control & safety	IS
IntRB925	herbal medicine	2017	EMA	EMA	Echinaceae purpureae radix	NA	quality control & safety	IS
IntRB891	herbal medicine	2017	EMA	EMA	Allii sativi bulbus	NA	quality control & safety	IS
IntRB887	herbal medicine	2017	EMA	EMA	Absinthii herba	NA	quality control & safety	IS
IntRB1049	herbal medicine	2017	EMA	EMA	Vitis viniferae folium	NA	quality control & safety	IS
IntRB1025	herbal medicine	2017	EMA	EMA	Soiae oleum raffinatum	NA	quality control & safety	IS
IntRB1017	herbal medicine	2017	EMA	EMA	Salicis cortex	NA	quality control & safety	IS
Int320	herbal medicine	2017	EMA	EMA	Assessment of clinical safety and efficacy in the preparation of EU herbal monographs for well-established and traditional herbal medicinal products	NA	quality control & safety	IGPG
Int309	NS	2017	Guise JM, et al.	EQUATOR Network	AHRQ series on complex intervention systematic reviews-paper 6: PRISMA-CI extension statement and checklist	NA	reporting	IGPG
Int308	NS	2017	Chen Y, et al.	EQUATOR Network	A Reporting Tool for Practice Guidelines in Health Care: The RIGHTStatement	NA	reporting	IGPG
Int083	NS	2017	RIGHT	EQUATOR Network	A Reporting Tool for Practice Guidelines in Health Care: The RIGHT Statement	NA	reporting	IGPG
IntRB516	herbal medicine	2017	ESCOP	ESCOP	Salicis cortex (Willow Bark)	NA	quality control & safety	IS
IntRB515	herbal medicine	2017	ESCOP	ESCOP	Rusci rhizoma (Butcher’s Broom)	NA	quality control & safety	IS
IntRB514	herbal medicine	2017	ESCOP	ESCOP	Ribis nigri folium (Black Currant Leaf)	NA	quality control & safety	IS
IntRB512	herbal medicine	2017	ESCOP	ESCOP	Ratanhiae radix (Rhatany Root)	NA	quality control & safety	IS
IntRB511	herbal medicine	2017	ESCOP	ESCOP	Psylli semen (Psyllium Seed)	NA	quality control & safety	IS
IntRB499	herbal medicine	2017	ESCOP	ESCOP	Lini semen (Linseed)	NA	quality control & safety	IS
IntRB490	herbal medicine	2017	ESCOP	ESCOP	Frangulae cortex (Frangula Bark)	NA	quality control & safety	IS
Int296	NS	2017	Biganzoli L, et al.	EUSOMA	Quality indicators in breast cancer care: An update from the EUSOMA working group	breast cancer	reporting	IGPG
Int251	NS	2017	ICH	ICH	E11(R1) Clinical Investigation of Medicinal Products in the Pediatric Population: Guideline and Addendum	NA	quality control & safety	IGPG
Int250	NS	2017	ICH	ICH	E17 General principles for planning and design of Multi-Regional Clinical Trials	NA	reporting	IGPG
Int249	NS	2017	ICH	ICH	E18 Genomic Sampling and Management of Genomic Data	NA	quality control & safety	IGPG
Int228	manual and musculoskeletal physical therapies	2017	IFOMPT	IFOMPT	IFOMPT recommendations regarding the research project component of OMT programmes	NA	reporting	IGPG
Int219	acupuncture & moxibustion	2017	ISO/TC 215	ISO	ISO/TS 16843-4:2017 Health informatics — Categorial structures for representation of acupuncture Part 4: Meridian and collateral channels	NA	education & terminology	IS
Int218	acupuncture & moxibustion	2017	ISO/TC 215	ISO	ISO/TS 16843-3:2017 Health informatics — Categorial structures for representation of acupuncture Part 3: Moxibustion	NA	education & terminology	IS
Int203	TCMg	2017	ISO/TC 249/SC 1	ISO	ISO 20498-2:2017 — Traditional Chinese medicine — Computerized tongue image analysis system — Part 2: Light environment	NA	AI	IS
Int202	herbal medicine	2017	ISO/TC 249/SC 1	ISO	ISO 20409:2017 — Traditional Chinese medicine — Panax notoginseng root and rhizome	NA	quality control & safety	IS
Int201	herbal medicine	2017	ISO/TC 249/SC 1	ISO	ISO 20408:2017 — Traditional Chinese medicine — Panax notoginseng seeds and seedlings	NA	quality control & safety	IS
Int200	herbal medicine	2017	ISO/TC 249/SC 1	ISO	ISO 20333:2017 — Traditional Chinese medicine — Coding rules for Chinese medicines in supply chain management	NA	quality control & safety	IS
Int199	herbal medicine	2017	ISO/TC 249/SC 1	ISO	ISO 20311:2017 — Traditional Chinese medicine — Salvia miltiorrhiza seeds and seedlings	NA	quality control & safety	IS
Int198	guasha	2017	ISO/TC 249/SC 1	ISO	ISO 20308:2017 — Traditional Chinese medicine — Gua Sha instruments	NA	education & terminology	IS
Int197	herbal medicine	2017	ISO/TC 249/SC 1	ISO	ISO 19824:2017 — Traditional Chinese medicine — Schisandra chinensis (Turcz.) Baill. seeds and seedlings	NA	quality control & safety	IS
Int196	TCMg	2017	ISO/TC 249/SC 1	ISO	ISO 19614:2017 — Traditional Chinese medicine — Pulse graph force transducer	NA	education & terminology	IS
Int195	cupping	2017	ISO/TC 249/SC 1	ISO	ISO 19611:2017 — Traditional Chinese medicine — Air extraction cupping device	NA	education & terminology	IS
Int194	herbal medicine	2017	ISO/TC 249/SC 1	ISO	ISO 19610:2017 — Traditional Chinese medicine — General requirements for industrial manufacturing process of red ginseng (Panax ginseng C.A. Meyer)	NA	quality control & safety	IS
Int193	TCMg	2017	ISO/TC 249/SC 1	ISO	ISO 19465:2017 — Traditional Chinese medicine — Categories of traditional Chinese medicine (TCM) clinical terminological systems	NA	education & terminology	IS
Int192	herbal medicine	2017	ISO/TC 249/SC 1	ISO	ISO 18668-4:2017 — Traditional Chinese medicine — Coding system for Chinese medicines — Part 4: Codes for granule forms of individual medicinals for prescriptions	NA	education & terminology	IS
Int191	herbal medicine	2017	ISO/TC 249/SC 1	ISO	ISO 18668-3:2017 — Traditional Chinese medicine — Coding system for Chinese medicines — Part 3: Codes for Chinese Materia Medica	NA	education & terminology	IS
Int190	herbal medicine	2017	ISO/TC 249/SC 1	ISO	ISO 18668-2:2017 — Traditional Chinese medicine — Coding system for Chinese medicines — Part 2: Codes for decoction pieces	NA	education & terminology	IS
Int189	herbal medicine	2017	ISO/TC 249/SC 1	ISO	ISO 18662-1:2017 — Traditional Chinese medicine — Vocabulary — Part 1: Chinese Materia Medica	NA	education & terminology	IS
Int075	herbal medicine	2017	Greenlee H, et al.	SIO	Clinical practice guidelines on the evidence-based use of integrative therapies during and after breast cancer treatment	breast cancer	quality control & safety	IGPG
IntXQ1489	TCMg	2010	WFCMS	WFCMS	SCM0004-2010 诊所设置与服务标准	NA	quality control & safety	IS
Int026	NS	2017	WHO	WHO	TRS 1003 - 51st report of the WHO Expert Committee on Specifications for Pharmaceutical Preparations	NA	harmonisation	IGPG
Int329	NS	2018	COPE	COPE	Best practices for preprints	NA	reporting	IGPG
Pub619	TCIMg	2018	Heinrich et al.	database	Best practice in research: Consensus Statement on Ethnopharmacological Field Studies - ConSEFS	NA	reporting	IGPG
IntRB870	herbal medicine	2018	EDQM	EDQM	Uncaria stem with hooks	NA	quality control & safety	IS
IntRB847	herbal medicine	2018	EDQM	EDQM	Spike lavender oil	NA	quality control & safety	IS
IntRB736	herbal medicine	2018	EDQM	EDQM	Magnolia biondii flower bud	NA	quality control & safety	IS
IntRB720	herbal medicine	2018	EDQM	EDQM	Lavender flower	NA	quality control & safety	IS
IntRB657	herbal medicine	2018	EDQM	EDQM	Evodia fruit	NA	quality control & safety	IS
IntRB642	herbal medicine	2018	EDQM	EDQM	Dioscorea nipponica rhizome	NA	quality control & safety	IS
IntRB640	herbal medicine	2018	EDQM	EDQM	Devil’s claw root	NA	quality control & safety	IS
IntRB622	herbal medicine	2018	EDQM	EDQM	Clematis armandii stem	NA	quality control & safety	IS
IntRB563	herbal medicine	2018	EDQM	EDQM	Barbary wolfberry fruit	NA	quality control & safety	IS
IntRB555	herbal medicine	2018	EDQM	EDQM	Artichoke leaf dry extract	NA	quality control & safety	IS
IntRB548	herbal medicine	2018	EDQM	EDQM	Angelica pubescens root	NA	quality control & safety	IS
IntRB547	herbal medicine	2018	EDQM	EDQM	Angelica dahurica root	NA	quality control & safety	IS
IntRB414	homeopathy	2018	EDQM	EDQM	Calcium fluoratum for homoeopathic preparations	NA	quality control & safety	IS
IntRB409	homeopathy	2018	EDQM	EDQM	Aurum chloratum natronatum for homoeopathic preparations	NA	quality control & safety	IS
IntRB408	homeopathy	2018	EDQM	EDQM	Arsenicum album for homoeopathic preparations	NA	quality control & safety	IS
IntRB405	homeopathy	2018	EDQM	EDQM	Ammonium carbonicum for homoeopathic preparations	NA	quality control & safety	IS
IntRB403	herbal medicine	2018	EDQM	EDQM	Agaricus phalloides for homoeopathic preparations	NA	quality control & safety	IS
IntRB993	herbal medicine	2018	EMA	EMA	Pelargonii radix	NA	quality control & safety	IS
IntRB984	herbal medicine	2018	EMA	EMA	Oenotherae biennis oleum	NA	quality control & safety	IS
IntRB970	herbal medicine	2018	EMA	EMA	Malva sylvestris L., flos	NA	quality control & safety	IS
IntRB969	herbal medicine	2018	EMA	EMA	Malva sylvestris L. and/or Malva neglecta	NA	quality control & safety	IS
IntRB943	herbal medicine	2018	EMA	EMA	Gentianae radix	NA	quality control & safety	IS
IntRB938	herbal medicine	2018	EMA	EMA	Fragariae folium	NA	quality control & safety	IS
IntRB923	herbal medicine	2018	EMA	EMA	Echinaceae pallidae radix	NA	quality control & safety	IS
IntRB921	herbal medicine	2018	EMA	EMA	Cynarae folium	NA	quality control & safety	IS
IntRB920	herbal medicine	2018	EMA	EMA	Curcumae longae rhizoma	NA	quality control & safety	IS
IntRB913	herbal medicine	2018	EMA	EMA	Cimicifugae rhizoma	NA	quality control & safety	IS
IntRB903	herbal medicine	2018	EMA	EMA	Calendulae flos	NA	quality control & safety	IS
IntRB888	herbal medicine	2018	EMA	EMA	Agni casti fructus	NA	quality control & safety	IS
IntRB1046	herbal medicine	2018	EMA	EMA	Verbasci flos	NA	quality control & safety	IS
IntRB1041	herbal medicine	2018	EMA	EMA	Uvae ursi folium	NA	quality control & safety	IS
IntRB1023	herbal medicine	2018	EMA	EMA	Silybi mariani fructus	NA	quality control & safety	IS
IntRB1021	herbal medicine	2018	EMA	EMA	Sennae fructus	NA	quality control & safety	IS
IntRB1020	herbal medicine	2018	EMA	EMA	Sennae folium	NA	quality control & safety	IS
IntRB1019	herbal medicine	2018	EMA	EMA	Sambuci flos	NA	quality control & safety	IS
IntRB1015	herbal medicine	2018	EMA	EMA	Rusci aculeati rhizoma	NA	quality control & safety	IS
Int354	NS	2018	Tricco AC, et al.	EQUATOR Network	PRISMA for Scoping Reviews (PRISMA-ScR)	NA	reporting	IGPG
Int307	NS	2018	Tricco AC, et al.	EQUATOR Network	PRISMA Extension for Scoping Reviews (PRISMA-ScR): Checklist and Explanation	NA	reporting	IGPG
IntRB498	herbal medicine	2018	ESCOP	ESCOP	Hyperici herba (St. John’s Wort)	NA	quality control & safety	IS
IntRB488	herbal medicine	2018	ESCOP	ESCOP	Echinaceae pallidae radix (Pale coneflower root)	NA	quality control & safety	IS
IntRB476	herbal medicine	2018	ESCOP	ESCOP	Solidaginis virgaureae herba (European Goldenrod)	NA	quality control & safety	IS
IntRB475	herbal medicine	2018	ESCOP	ESCOP	Uncariae tomentosae cortex (Cat’s Claw Bark)	NA	quality control & safety	IS
Int188	kampo	2018	ISO/TC 249/SC 1	ISO	ISO/TR 23022:2018 — Traditional Chinese medicine — Controlled vocabulary on Japanese Kampo formulas and the indication codes for the products	NA	education & terminology	IS
Int187	kampo	2018	ISO/TC 249/SC 1	ISO	ISO/TR 23021:2018 — Traditional Chinese medicine — Controlled vocabulary on Japanese Kampo crude drugs	NA	education & terminology	IS
Int186	acupuncture & moxibustion	2018	ISO/TC 249/SC 1	ISO	ISO/TR 20520:2018 — Traditional Chinese medicine — Infection control for acupuncture treatment	NA	education & terminology	IS
Int185	TCMg	2018	ISO/TC 249/SC 1	ISO	ISO 21371:2018 — Traditional Chinese medicine — Labelling requirements of products intended for oral or topical use	NA	quality control & safety	IS
Int184	TCMg	2018	ISO/TC 249/SC 1	ISO	ISO 21315:2018 — Traditional Chinese medicine — Ganoderma lucidum fruiting body	NA	quality control & safety	IS
Int183	TCMg	2018	ISO/TC 249/SC 1	ISO	ISO 20495:2018 — Traditional Chinese medicine — Skin electrical resistance measurement devices	NA	education & terminology	IS
Int182	acupuncture & moxibustion	2018	ISO/TC 249/SC 1	ISO	ISO 20493:2018 — Traditional Chinese medicine — Infrared moxibustion-like instrument	NA	education & terminology	IS
Int181	herbal medicine	2018	ISO/TC 249/SC 1	ISO	ISO 20334:2018 — Traditional Chinese medicine — Coding system of formulae	NA	quality control & safety	IS
Int180	herbal medicine	2018	ISO/TC 249/SC 1	ISO	ISO 19617:2018 — Traditional Chinese medicine — General requirements for the manufacturing process of natural products	NA	quality control & safety	IS
IntXQ1488	TCMg	2011	WFCMS	WFCMS	SCM0008-2011 国际中医医师专业技术职称分级标准	NA	education & terminology	IS
IntXQ1487	TCMg	2012	WFCMS	WFCMS	SCM0010-2012 世界中医学专业核心课程	NA	education & terminology	IS
Int024	NS	2018	WHO	WHO	Fifty-second report of the WHO Expert Committee on Specifications for Pharmaceutical Preparations	NA	harmonisation	IGPG
Int023	NS	2018	WHO	WHO	International Standards for Clinical Trial Registries	NA	harmonisation	IS
IntWX1001	NS	2018	WHO	WHO	TRS 1010 - Annex 6: WHO good pharmacopoeial practices: Chapter on compounding	NA	harmonisation	IS
IntWX1002	herbal medicine	2018	WHO	WHO	TRS 1010 - Annex 7: WHO good pharmacopoeial practices: Chapter on herbal medicines	NA	harmonisation	IS
Pub461	TCMg	2019	Dai L et al.	database	Standard Protocol Items for Clinical Trials with Traditional Chinese Medicine 2018: Recommendations, Explanation and Elaboration (SPIRIT-TCM Extension 2018)	NA	reporting	IGPG
IntRB878	herbal medicine	2019	EDQM	EDQM	White horehound	NA	quality control & safety	IS
IntRB869	herbal medicine	2019	EDQM	EDQM	Typhae pollen	NA	quality control & safety	IS
IntRB867	herbal medicine	2019	EDQM	EDQM	Turmeric rhizome	NA	quality control & safety	IS
IntRB860	herbal medicine	2019	EDQM	EDQM	Thyme oil, thymol type	NA	quality control & safety	IS
IntRB857	herbal medicine	2019	EDQM	EDQM	Thomson kudzuvine root	NA	quality control & safety	IS
IntRB853	herbal medicine	2019	EDQM	EDQM	Stramonium, prepared	NA	quality control & safety	IS
IntRB850	herbal medicine	2019	EDQM	EDQM	Star anise	NA	quality control & safety	IS
IntRB835	herbal medicine	2019	EDQM	EDQM	Senega root	NA	quality control & safety	IS
IntRB831	herbal medicine	2019	EDQM	EDQM	Saw palmetto extract	NA	quality control & safety	IS
IntRB827	herbal medicine	2019	EDQM	EDQM	Sage tincture	NA	quality control & safety	IS
IntRB790	herbal medicine	2019	EDQM	EDQM	Peppermint oil	NA	quality control & safety	IS
IntRB787	herbal medicine	2019	EDQM	EDQM	Pepper	NA	quality control & safety	IS
IntRB778	herbal medicine	2019	EDQM	EDQM	Oregano	NA	quality control & safety	IS
IntRB777	herbal medicine	2019	EDQM	EDQM	Opium tincture, standardised	NA	quality control & safety	IS
IntRB770	herbal medicine	2019	EDQM	EDQM	Nutmeg oil	NA	quality control & safety	IS
IntRB768	herbal medicine	2019	EDQM	EDQM	Notoginseng root	NA	quality control & safety	IS
IntRB762	herbal medicine	2019	EDQM	EDQM	Myrrh tincture	NA	quality control & safety	IS
IntRB747	herbal medicine	2019	EDQM	EDQM	Matricaria flower	NA	quality control & safety	IS
IntRB745	herbal medicine	2019	EDQM	EDQM	Mastic	NA	quality control & safety	IS
IntRB730	herbal medicine	2019	EDQM	EDQM	Long pepper	NA	quality control & safety	IS
IntRB725	herbal medicine	2019	EDQM	EDQM	Ligusticum root and rhizome	NA	quality control & safety	IS
IntRB724	herbal medicine	2019	EDQM	EDQM	Lightyellow sophora root	NA	quality control & safety	IS
IntRB719	herbal medicine	2019	EDQM	EDQM	Kudzuvine root	NA	quality control & safety	IS
IntRB716	herbal medicine	2019	EDQM	EDQM	Juniper oil	NA	quality control & safety	IS
IntRB715	herbal medicine	2019	EDQM	EDQM	Juniper	NA	quality control & safety	IS
IntRB710	herbal medicine	2019	EDQM	EDQM	Isatis root	NA	quality control & safety	IS
IntRB682	herbal medicine	2019	EDQM	EDQM	Goldenseal rhizome	NA	quality control & safety	IS
IntRB678	herbal medicine	2019	EDQM	EDQM	Ginseng	NA	quality control & safety	IS
IntRB675	herbal medicine	2019	EDQM	EDQM	Ginger	NA	quality control & safety	IS
IntRB674	herbal medicine	2019	EDQM	EDQM	Gentian tincture	NA	quality control & safety	IS
IntRB672	herbal medicine	2019	EDQM	EDQM	Gastrodia rhizome	NA	quality control & safety	IS
IntRB671	herbal medicine	2019	EDQM	EDQM	Garlic powder	NA	quality control & safety	IS
IntRB668	herbal medicine	2019	EDQM	EDQM	Fresh bilberry fruit dry extract, refined and standardised	NA	quality control & safety	IS
IntRB660	herbal medicine	2019	EDQM	EDQM	Fenugreek	NA	quality control & safety	IS
IntRB659	herbal medicine	2019	EDQM	EDQM	Fennel, sweet	NA	quality control & safety	IS
IntRB658	herbal medicine	2019	EDQM	EDQM	Fennel, bitter	NA	quality control & safety	IS
IntRB647	herbal medicine	2019	EDQM	EDQM	Dwarf pine oil	NA	quality control & safety	IS
IntRB646	herbal medicine	2019	EDQM	EDQM	Dwarf lilyturf tuber	NA	quality control & safety	IS
IntRB644	herbal medicine	2019	EDQM	EDQM	Dog rose	NA	quality control & safety	IS
IntRB633	herbal medicine	2019	EDQM	EDQM	Corydalis rhizome	NA	quality control & safety	IS
IntRB601	herbal medicine	2019	EDQM	EDQM	Capsicum soft extract, standardised	NA	quality control & safety	IS
IntRB576	herbal medicine	2019	EDQM	EDQM	Bilberry fruit, fresh	NA	quality control & safety	IS
IntRB569	herbal medicine	2019	EDQM	EDQM	Belladonna, prepared	NA	quality control & safety	IS
IntRB559	herbal medicine	2019	EDQM	EDQM	Atractylodes rhizome, largehead	NA	quality control & safety	IS
IntRB554	herbal medicine	2019	EDQM	EDQM	Artichoke leaf	NA	quality control & safety	IS
IntRB541	herbal medicine	2019	EDQM	EDQM	Aloes dry extract, standardised	NA	quality control & safety	IS
IntRB538	herbal medicine	2019	EDQM	EDQM	Alchemilla	NA	quality control & safety	IS
IntRB537	herbal medicine	2019	EDQM	EDQM	Akebia stem	NA	quality control & safety	IS
IntRB535	herbal medicine	2019	EDQM	EDQM	Agnus castus fruit dry extract	NA	quality control & safety	IS
IntRB531	herbal medicine	2019	EDQM	EDQM	Achyranthes bidentata root	NA	quality control & safety	IS
IntRB529	herbal medicine	2019	EDQM	EDQM	Acacia	NA	quality control & safety	IS
IntRB527	herbal medicine	2019	EDQM	EDQM	Herbal drugs: introduction	NA	quality control & safety	IS
IntRB436	herbal medicine	2019	EDQM	EDQM	Staphysagria for homoeopathic preparations	NA	quality control & safety	IS
IntRB427	herbal medicine	2019	EDQM	EDQM	Ignatia for homoeopathic preparations	NA	quality control & safety	IS
IntRB424	herbal medicine	2019	EDQM	EDQM	Hydrastis canadensis for homoeopathic preparations	NA	quality control & safety	IS
IntRB419	herbal medicine	2019	EDQM	EDQM	Digitalis for homoeopathic preparations	NA	quality control & safety	IS
IntRB401	homeopathy	2019	EDQM	EDQM	Acidum succinicum for homoeopathic preparations	NA	quality control & safety	IS
IntRB939	herbal medicine	2019	EMA	EMA	Frangulae cortex	NA	quality control & safety	IS
IntRB1044	herbal medicine	2019	EMA	EMA	Valerianae radix and Lupuli flos	NA	quality control & safety	IS
Int319	herbal medicine	2019	EMA	EMA	Non-clinical documentation in applications for marketing authorisation / registration of well-established and traditional herbal medicinal products	NA	quality control & safety	IGPG
Int306	acupuncture & moxibustion	2019	Wang X et al.	EQUATOR Network	Reporting items for systematic reviews and meta-analyses of acupuncture: the PRISMA for acupuncture checklist	NA	reporting	IGPG
Int082	acupuncture & moxibustion	2019	RIGHT	EQUATOR Network	Developing an extension of the RIGHT statement for clinical practice guidelines on acupuncture: RIGHT for acupuncture – A protocol	NA	reporting	IGPG
IntRB474	herbal medicine	2019	ESCOP	ESCOP	Equiseti herba (Equisetum stem, Horsetail stem)	NA	quality control & safety	IS
IntRB473	herbal medicine	2019	ESCOP	ESCOP	Urticae folium/herba (Nettle leaf/herb)	NA	quality control & safety	IS
IntRB472	herbal medicine	2019	ESCOP	ESCOP	Fumariae herba (Fumitory)	NA	quality control & safety	IS
IntRB471	herbal medicine	2019	ESCOP	ESCOP	Althaeae radix (Marshmallow Root)	NA	quality control & safety	IS
IntRB470	herbal medicine	2019	ESCOP	ESCOP	Rhei radix (Rhubarb)	NA	quality control & safety	IS
IntRB469	herbal medicine	2019	ESCOP	ESCOP	Leonuri cardiacae herba (Motherwort)	NA	quality control & safety	IS
IntRB468	herbal medicine	2019	ESCOP	ESCOP	Carvi aetheroleum (Caraway oil)	NA	quality control & safety	IS
IntRB467	herbal medicine	2019	ESCOP	ESCOP	Echinaceae angustifoliae radix (Narrow-leaved coneflower root)	NA	quality control & safety	IS
IntRB466	herbal medicine	2019	ESCOP	ESCOP	Foeniculi aetheroleum (Bitter-fennel fruit oil)	NA	quality control & safety	IS
IntRB465	herbal medicine	2019	ESCOP	ESCOP	Foeniculi fructus (Fennel fruit)	NA	quality control & safety	IS
IntRB464	herbal medicine	2019	ESCOP	ESCOP	Menthae piperitae folium (Peppermint leaf)	NA	quality control & safety	IS
IntRB463	herbal medicine	2019	ESCOP	ESCOP	Chamomillae romanae flos (Roman chamomile flover)	NA	quality control & safety	IS
IntRB462	herbal medicine	2019	ESCOP	ESCOP	Allii sativi bulbus (Garlic)	NA	quality control & safety	IS
IntRB461	herbal medicine	2019	ESCOP	ESCOP	Agrimoniae herba (Agrimony)	NA	quality control & safety	IS
IntRB460	herbal medicine	2019	ESCOP	ESCOP	Calendulae flos (Calendula flower)	NA	quality control & safety	IS
IntRB459	herbal medicine	2019	ESCOP	ESCOP	Helichrysi flos (Sandy everlasting flower)	NA	quality control & safety	IS
IntRB458	herbal medicine	2019	ESCOP	ESCOP	Arnicae flos (Arnica flower)	NA	quality control & safety	IS
Int248	NS	2019	ICH	ICH	E9(R1) Addendum: Statistical Principles for Clinical Trials	NA	quality control & safety	IGPG
Int247	NS	2019	ICH	ICH	M9 Biopharmaceutics Classification System-based Biowaivers	NA	quality control & safety	IGPG
Int246	NS	2019	ICH	ICH	Q12 Technical and Regulatory Considerations for Pharmaceutical Product Lifecycle Management	NA	quality control & safety	IGPG
Int337	herbal medicine	2019	ISO/TC 215	ISO	ISO/TS 22773:2019 — Health Informatics — Categorial structures for the representation of the decocting process in traditional Chinese medicine	NA	education & terminology	IS
Int336	herbal medicine	2019	ISO/TC 215	ISO	ISO/TS 22558:2019 — Health informatics — Classification of traditional Chinese medicine data sets	NA	education & terminology	IS
Int217	cupping	2019	ISO/TC 215	ISO	ISO/TS 16843-5:2019 Health Informatics — Categorial structures for representation of acupuncture — Part 5: Cupping	NA	education & terminology	IS
Int179	TCMg	2019	ISO/TC 249/SC 1	ISO	ISO 21291:2019 — Traditional Chinese medicine — Therapeutic fumigation devices	NA	quality control & safety	IS
Int178	TCIMg	2019	ISO/TC 249/SC 1	ISO	ISO/TS 22990:2019 — Traditional Chinese medicine — Categories of clinical terminological system to support the integration of clinical terms from traditional Chinese medicine and Western medicine	NA	education & terminology	IS
Int177	TCMg	2019	ISO/TC 249/SC 1	ISO	ISO/TS 20758:2019 — Traditional Chinese medicine — Abdominal physiological parameter detectors	Abdominal	education & terminology	IS
Int176	TCMg	2019	ISO/TC 249/SC 1	ISO	ISO/TR 20498-5:2019 — Traditional Chinese medicine — Computerized tongue image analysis system — Part 5: Method of acquisition and expression of tongue colour and tongue coating colour	NA	AI	IS
Int175	herbal medicine	2019	ISO/TC 249/SC 1	ISO	ISO 22584:2019 — Traditional Chinese medicine — Angelica sinensis root	NA	quality control & safety	IS
Int174	herbal medicine	2019	ISO/TC 249/SC 1	ISO	ISO 22212:2019 — Traditional Chinese medicine — Gastrodia elata tuber	NA	quality control & safety	IS
Int173	herbal medicine	2019	ISO/TC 249/SC 1	ISO	ISO 21370:2019 — Traditional Chinese medicine — Dendrobium officinale stem	NA	quality control & safety	IS
Int172	acupuncture & moxibustion	2019	ISO/TC 249/SC 1	ISO	ISO 21366:2019 — Traditional Chinese medicine — General requirements for smokeless moxibustion devices	NA	quality control & safety	IS
Int171	herbal medicine	2019	ISO/TC 249/SC 1	ISO	ISO 21317:2019 — Traditional Chinese medicine — Lonicera japonica flower	NA	quality control & safety	IS
Int170	herbal medicine	2019	ISO/TC 249/SC 1	ISO	ISO 21316:2019 — Traditional Chinese medicine — Isatis indigotica root	NA	quality control & safety	IS
Int169	herbal medicine	2019	ISO/TC 249/SC 1	ISO	ISO 21314:2019 — Traditional Chinese medicine — Salvia miltiorrhiza root and rhizome	NA	quality control & safety	IS
Int168	herbal medicine	2019	ISO/TC 249/SC 1	ISO	ISO 21300:2019 — Traditional Chinese medicine — Guidelines and specification for Chinese materia medica	NA	quality control & safety	IS
Int167	herbal medicine	2019	ISO/TC 249/SC 1	ISO	ISO 21291:2019 — Traditional Chinese medicine —Therapeutic fumigation devices	NA	quality control & safety	IS
Int166	herbal medicine	2019	ISO/TC 249/SC 1	ISO	ISO 20498-1:2019 — Traditional Chinese medicine — Computerized tongue image analysis system — Part 1: General requirements	NA	AI	IS
Int165	acupuncture & moxibustion	2019	ISO/TC 249/SC 1	ISO	ISO 20487:2019 — Traditional Chinese medicine — Test method of single-use acupuncture needles for electrical stimulation	NA	education & terminology	IS
Int084	taiji	2019	ISO/TC 83/SC 6	ISO	ISO 20740:2019 Martial arts — Wushu Taiji sword — Requirements and test method	NA	education & terminology	IS
IntWX1037	TCIMg	2019	PAHO	PAHO	Strategy and Plan of Action on Ethnicity and Health 2019-2025	NA	harmonisation	IGPG
Int022	TCIMg	2019	WHO	WHO	WHO global report on traditional and complementary medicine 2019	NA	harmonisation	IGPG
Int021	NS	2019	WHO	WHO	Good storage and distribution practices for medical products	NA	quality control & safety	IGPG
Pub21	TCMg	2020	Xie R et al.	database	The RIGHT Extension Statement for Traditional Chinese Medicine: Development, Recommendations, and Explanation.	NA	reporting	IGPG
Pub103	NS	2020	Zhang X et al.	EQUATOR Network	PRISMA extension for moxibustion 2020: recommendations, explanation, and elaboration	NA	reporting	IGPG
IntRB840	herbal medicine	2020	EDQM	EDQM	Senna pods	NA	quality control & safety	IS
IntRB838	herbal medicine	2020	EDQM	EDQM	Senna leaflet	NA	quality control & safety	IS
IntRB820	herbal medicine	2020	EDQM	EDQM	Roselle	NA	quality control & safety	IS
IntRB811	herbal medicine	2020	EDQM	EDQM	Rehmannia root	NA	quality control & safety	IS
IntRB809	herbal medicine	2020	EDQM	EDQM	Raspberry leaf	NA	quality control & safety	IS
IntRB705	herbal medicine	2020	EDQM	EDQM	Indigo plant leaf	NA	quality control & safety	IS
IntRB692	herbal medicine	2020	EDQM	EDQM	Hawthorn berries	NA	quality control & safety	IS
IntRB667	herbal medicine	2020	EDQM	EDQM	Fraxinus chinensis bark	NA	quality control & safety	IS
IntRB612	herbal medicine	2020	EDQM	EDQM	Chinese goldthread rhizome	NA	quality control & safety	IS
IntRB595	herbal medicine	2020	EDQM	EDQM	Calendula flower	NA	quality control & safety	IS
IntRB528	herbal medicine	2020	EDQM	EDQM	Abelmoschi corolla	NA	quality control & safety	IS
IntRB429	homeopathy	2020	EDQM	EDQM	Magnesium fluoratum for homoeopathic preparations	NA	quality control & safety	IS
IntRB402	herbal medicine	2020	EDQM	EDQM	Adonis vernalis for homoeopathic preparations	NA	quality control & safety	IS
IntRB980	herbal medicine	2020	EMA	EMA	Millefolii herba	NA	quality control & safety	IS
IntRB978	herbal medicine	2020	EMA	EMA	Menthae piperitae aetheroleum	NA	quality control & safety	IS
IntRB955	herbal medicine	2020	EMA	EMA	Hippocastani semen	NA	quality control & safety	IS
IntRB953	herbal medicine	2020	EMA	EMA	Herniariae herba	NA	quality control & safety	IS
IntRB1032	herbal medicine	2020	EMA	EMA	Thymi aetheroleum	NA	quality control & safety	IS
IntRB1029	herbal medicine	2020	EMA	EMA	Tanaceti parthenii herba	NA	quality control & safety	IS
IntRB1007	herbal medicine	2020	EMA	EMA	Rhei radix	NA	quality control & safety	IS
IntRB1006	herbal medicine	2020	EMA	EMA	Rhamni purshianae	NA	quality control & safety	IS
Int305	NS	2020	Percie du Sert N, et al.	EQUATOR Network	The ARRIVE Guidelines 2.0: updated guidelines for reporting animal research	NA	reporting	IGPG
Int304	cupping	2020	Zhang X, et al.	EQUATOR Network	Standards for reporting interventions in clinical trials of cupping (STRICTOC): extending the CONSORTstatement	NA	reporting	IGPG
Int303	NS	2020	Beller EM, et al.	EQUATOR Network	PRISMA2020 for Abstracts: Reporting Systematic Reviews in Journal and Conference Abstracts	NA	reporting	IGPG
IntRB457	herbal medicine	2020	ESCOP	ESCOP	Matricariae flos (Matricaria flower)	NA	quality control & safety	IS
IntRB456	herbal medicine	2020	ESCOP	ESCOP	Vitis viniferae folium (Red vine leaf)	NA	quality control & safety	IS
IntRB455	herbal medicine	2020	ESCOP	ESCOP	Plantaginis ovatae semen (Ispaghula seed)	NA	quality control & safety	IS
IntRB454	herbal medicine	2020	ESCOP	ESCOP	Pruni africanae cortex (Pygeum africanum bark)	NA	quality control & safety	IS
IntRB453	herbal medicine	2020	ESCOP	ESCOP	Vaccinii macrocarpi fructus (Cranberry)	NA	quality control & safety	IS
Int245	NS	2020	ICH	ICH	S11 Nonclinical Safety Testing in Support of Development of Paediatric Medicines	NA	quality control & safety	IGPG
Int244	NS	2020	ICH	ICH	S5(R3) Revision of S5 Guideline on Detection of Toxicity to Reproduction for Human Pharmaceuticals	NA	quality control & safety	IGPG
Int216	herbal medicine	2020	ISO/TC 215	ISO	ISO/TS 21831:2020 — Information model of Chinese materia medica processing	NA	education & terminology	IS
Int164	herbal medicine	2020	ISO/TC 249/SC 1	ISO	ISO/TS 23030:2020 — Traditional Chinese medicine — Clinical document specification for prescription of traditional Chinese medicine decoction pieces	NA	quality control & safety	IS
Int163	herbal medicine	2020	ISO/TC 249/SC 1	ISO	ISO/TS 21310:2020 — Traditional Chinese medicine — Microscopic examination of medicinal herbs	NA	quality control & safety	IS
Int162	TCMg	2020	ISO/TC 249/SC 1	ISO	ISO/TS 20498-4:2020 — Traditional Chinese medicine — Computerized tongue image analysis system — Part 4: Peripheral visual instruments	NA	AI	IS
Int161	TCMg	2020	ISO/TC 249/SC 1	ISO	ISO/TS 20498-3:2020 — Traditional Chinese medicine — Computerized tongue image analysis system — Part 3: Colour chart	NA	AI	IS
Int160	herbal medicine	2020	ISO/TC 249/SC 1	ISO	ISO 23193:2020 — Traditional Chinese medicine — Lycium barbarum and Lycium chinense fruit	NA	quality control & safety	IS
Int159	herbal medicine	2020	ISO/TC 249/SC 1	ISO	ISO 23191:2020 — Traditional Chinese medicine — Determination of selected Aconitum alkaloids by high-performance liquid chromatography (HPLC)	NA	quality control & safety	IS
Int158	herbal medicine	2020	ISO/TC 249/SC 1	ISO	ISO 22988:2020 — Traditional Chinese medicine — Astragalus mongholicus root	NA	quality control & safety	IS
Int157	TCMg	2020	ISO/TC 249/SC 1	ISO	ISO 22894:2020 — Traditional Chinese medicine — Pulse waveform format	NA	education & terminology	IS
Int156	herbal medicine	2020	ISO/TC 249/SC 1	ISO	ISO 22590:2020 — Traditional Chinese medicine — Determination of sulfur dioxide in natural products by titration	NA	quality control & safety	IS
Int155	herbal medicine	2020	ISO/TC 249/SC 1	ISO	ISO 22283:2020 — Traditional Chinese medicine — Determination of aflatoxins in natural products by LC-FLD	NA	quality control & safety	IS
Int154	herbal medicine	2020	ISO/TC 249/SC 1	ISO	ISO 22258:2020 — Traditional Chinese medicine — Determination of pesticide residues in natural products by gas chromatography	NA	quality control & safety	IS
Int153	herbal medicine	2020	ISO/TC 249/SC 1	ISO	ISO 22256:2020 — Traditional Chinese medicine — Detection of irradiated natural products by photostimulated luminescence	NA	quality control & safety	IS
Int152	acupuncture & moxibustion	2020	ISO/TC 249/SC 1	ISO	ISO 22236:2020 — Traditional Chinese medicine —Thread-embedding acupuncture needle for single use	NA	quality control & safety	IS
Int151	herbal medicine	2020	ISO/TC 249/SC 1	ISO	ISO 22217:2020 — Traditional Chinese medicine —Storage requirements for raw materials and decoction pieces	NA	quality control & safety	IS
Int150	cupping	2020	ISO/TC 249/SC 1	ISO	ISO 22213:2020 — Traditional Chinese medicine — Glass cupping device	NA	education & terminology	IS
Int149	acupuncture & moxibustion	2020	ISO/TC 249/SC 1	ISO	ISO 21292:2020 — Traditional Chinese medicine — Electric heating moxibustion equipment	NA	education & terminology	IS
Int148	herbal medicine	2020	ISO/TC 249/SC 1	ISO	ISO 18662-2:2020 — Traditional Chinese medicine — Vocabulary — Part 2: Processing of Chinese Materia Medica	NA	education & terminology	IS
Int147	TCMg	2020	ISO/TC 249/SC 1	ISO	ISO 18615:2020 — Traditional Chinese medicine — General requirements of electric radial pulse tonometric devices	NA	education & terminology	IS
Int146	NS	2020	ISO/TC 212	ISO	ISO 17511:2020 In vitro diagnostic medical devices — Requirements for establishing metrological traceability of values assigned to calibrators, trueness control materials and human samples	NA	reporting	IS
Int145	NS	2020	ISO/TC 212	ISO	ISO 21151:2020 In vitro diagnostic medical devices — Requirements for international harmonisation protocols establishing metrological traceability of values assigned to calibrators and human samples	NA	quality control & safety	IS
Int074	herbal medicine	2020	SIO	SIO	Conflict of Interest Policy Implementation for Clinical Practice Guidelines of the Society for Integrative Oncology	cancer	quality control & safety	IGPG
IntBO1491	herbal medicine	2020	WAHO	WAHO	West African Herbal Pharmacopoeia - Abrus Precatorious	NA	quality control & safety	IS
IntBO1492	herbal medicine	2020	WAHO	WAHO	West African Herbal Pharmacopoeia - Acanthospermum Hispidum	NA	quality control & safety	IS
IntBO1493	herbal medicine	2020	WAHO	WAHO	West African Herbal Pharmacopoeia - Anacaardium Occidentale	NA	quality control & safety	IS
IntBO1494	herbal medicine	2020	WAHO	WAHO	West African Herbal Pharmacopoeia - Annona Senegalensis	NA	quality control & safety	IS
IntBO1495	herbal medicine	2020	WAHO	WAHO	West African Herbal Pharmacopoeia - Calotropis Procera	NA	quality control & safety	IS
IntBO1496	herbal medicine	2020	WAHO	WAHO	West African Herbal Pharmacopoeia - Cassia Sieberiana	NA	quality control & safety	IS
IntBO1497	herbal medicine	2020	WAHO	WAHO	West African Herbal Pharmacopoeia - Chromolaena Odorata	NA	quality control & safety	IS
IntBO1498	herbal medicine	2020	WAHO	WAHO	West African Herbal Pharmacopoeia - Chrysanthellum Indicum	NA	quality control & safety	IS
IntBO1499	herbal medicine	2020	WAHO	WAHO	West African Herbal Pharmacopoeia - Citrus Paradisi	NA	quality control & safety	IS
IntBO1500	herbal medicine	2020	WAHO	WAHO	West African Herbal Pharmacopoeia - Cochlospermum Tinctorium	NA	quality control & safety	IS
IntBO1501	herbal medicine	2020	WAHO	WAHO	West African Herbal Pharmacopoeia - Combretum Glutinosum	NA	quality control & safety	IS
IntBO1502	herbal medicine	2020	WAHO	WAHO	West African Herbal Pharmacopoeia - Daniellia Oliveri	NA	quality control & safety	IS
IntBO1503	herbal medicine	2020	WAHO	WAHO	West African Herbal Pharmacopoeia - Euphorbia Poisonii	NA	quality control & safety	IS
IntBO1504	herbal medicine	2020	WAHO	WAHO	West African Herbal Pharmacopoeia - Flueggea Virosa	NA	quality control & safety	IS
IntBO1505	herbal medicine	2020	WAHO	WAHO	West African Herbal Pharmacopoeia - Gardenia Ternifolia	NA	quality control & safety	IS
IntBO1506	herbal medicine	2020	WAHO	WAHO	West African Herbal Pharmacopoeia - Guiera Senegalensis	NA	quality control & safety	IS
IntBO1507	herbal medicine	2020	WAHO	WAHO	West African Herbal Pharmacopoeia - Jatropha Gossypifolia	NA	quality control & safety	IS
IntBO1508	herbal medicine	2020	WAHO	WAHO	West African Herbal Pharmacopoeia - Newbouldia Laevis	NA	quality control & safety	IS
IntBO1509	herbal medicine	2020	WAHO	WAHO	West African Herbal Pharmacopoeia - Olax Subscorpioidea	NA	quality control & safety	IS
IntBO1510	herbal medicine	2020	WAHO	WAHO	West African Herbal Pharmacopoeia - Pavetta Owariensis	NA	quality control & safety	IS
IntBO1511	herbal medicine	2020	WAHO	WAHO	West African Herbal Pharmacopoeia - Piliostigma Thonningii	NA	quality control & safety	IS
IntBO1512	herbal medicine	2020	WAHO	WAHO	West African Herbal Pharmacopoeia - Plumbago Zeylanica	NA	quality control & safety	IS
IntBO1513	herbal medicine	2020	WAHO	WAHO	West African Herbal Pharmacopoeia - Polyalthia Longifolia	NA	quality control & safety	IS
IntBO1514	herbal medicine	2020	WAHO	WAHO	West African Herbal Pharmacopoeia - Sansevieria Liberica	NA	quality control & safety	IS
IntBO1515	herbal medicine	2020	WAHO	WAHO	West African Herbal Pharmacopoeia - Strophanthus Gratus	NA	quality control & safety	IS
IntBO1516	herbal medicine	2020	WAHO	WAHO	West African Herbal Pharmacopoeia - Terminalia Macroptera	NA	quality control & safety	IS
IntBO1517	herbal medicine	2020	WAHO	WAHO	West African Herbal Pharmacopoeia - Thevetia Peruviana	NA	quality control & safety	IS
IntBO1518	herbal medicine	2020	WAHO	WAHO	West African Herbal Pharmacopoeia - Vismia Guineensis	NA	quality control & safety	IS
IntBO1519	herbal medicine	2020	WAHO	WAHO	West African Herbal Pharmacopoeia - Vitex Doniana	NA	quality control & safety	IS
IntBO1520	herbal medicine	2020	WAHO	WAHO	West African Herbal Pharmacopoeia - Ximenia Americana	NA	quality control & safety	IS
Int020	NS	2020	WHO	WHO	TRS 1025 - 54th report of the WHO Expert Committee on Specifications for Pharmaceutical Preparations	NA	harmonisation	IS
Int019	herbal medicine	2020	WHO	WHO	Quality control methods for medicinal plant materials	NA	quality control & safety	IS
Int018	acupuncture & moxibustion	2020	WHO	WHO	WHO benchmarks for the training of acupuncture	NA	education & terminology	IS
Pub176	TCMg	2021	Li J et al.	database	CONSORT extension for reporting N-of-1 trials for traditional Chinese medicine (CENT for TCM) : Recommendations, explanation and elaboration	NA	reporting	IGPG
IntRB886	herbal medicine	2021	EDQM	EDQM	Zanthoxylum bungeanum pericarp	NA	quality control & safety	IS
IntRB829	herbal medicine	2021	EDQM	EDQM	Sanguisorba root	NA	quality control & safety	IS
IntRB782	herbal medicine	2021	EDQM	EDQM	Passionflower herb dry extract	NA	quality control & safety	IS
IntRB781	herbal medicine	2021	EDQM	EDQM	Passionflower herb	NA	quality control & safety	IS
IntRB779	herbal medicine	2021	EDQM	EDQM	Orientvine stem	NA	quality control & safety	IS
IntRB774	herbal medicine	2021	EDQM	EDQM	Opium dry extract, standardised	NA	quality control & safety	IS
IntRB757	herbal medicine	2021	EDQM	EDQM	Morinda root	NA	quality control & safety	IS
IntRB734	herbal medicine	2021	EDQM	EDQM	Lovage root	NA	quality control & safety	IS
IntRB726	herbal medicine	2021	EDQM	EDQM	Lime flower	NA	quality control & safety	IS
IntRB695	herbal medicine	2021	EDQM	EDQM	Hawthorn leaf and flower liquid extract	NA	quality control & safety	IS
IntRB694	herbal medicine	2021	EDQM	EDQM	Hawthorn leaf and flower dry extract	NA	quality control & safety	IS
IntRB693	herbal medicine	2021	EDQM	EDQM	Hawthorn leaf and flower	NA	quality control & safety	IS
IntRB663	herbal medicine	2021	EDQM	EDQM	Forsythia fruit	NA	quality control & safety	IS
IntRB661	herbal medicine	2021	EDQM	EDQM	Feverfew	NA	quality control & safety	IS
IntRB655	herbal medicine	2021	EDQM	EDQM	Eucalyptus oil	NA	quality control & safety	IS
IntRB635	herbal medicine	2021	EDQM	EDQM	Cyathula root	NA	quality control & safety	IS
IntRB624	herbal medicine	2021	EDQM	EDQM	Clove	NA	quality control & safety	IS
IntRB610	herbal medicine	2021	EDQM	EDQM	Chaenomeles fruit	NA	quality control & safety	IS
IntRB603	herbal medicine	2021	EDQM	EDQM	Caraway fruit	NA	quality control & safety	IS
IntRB592	herbal medicine	2021	EDQM	EDQM	Bupleurum root	NA	quality control & safety	IS
IntRB575	herbal medicine	2021	EDQM	EDQM	Bilberry fruit, dried	NA	quality control & safety	IS
IntRB565	herbal medicine	2021	EDQM	EDQM	Belamcanda chinensis rhizome	NA	quality control & safety	IS
IntRB562	herbal medicine	2021	EDQM	EDQM	Baical skullcap root	NA	quality control & safety	IS
IntRB430	homeopathy	2021	EDQM	EDQM	Magnesium phosphoricum for homoeopathic preparations	NA	quality control & safety	IS
IntRB406	herbal medicine	2021	EDQM	EDQM	Anacardium for homoeopathic preparations	NA	quality control & safety	IS
IntRB1003	homeopathy	2021	EDQM	EDQM	Pillules for homoeopathic preparations	NA	quality control & safety	IS
IntRB990	herbal medicine	2021	EMA	EMA	Orthosipnonis folium	NA	quality control & safety	IS
IntRB979	herbal medicine	2021	EMA	EMA	Menyanthidis trifoliatae folium	NA	quality control & safety	IS
IntRB1047	herbal medicine	2021	EMA	EMA	Verbenae citriodorae folium	NA	quality control & safety	IS
IntRB1037	herbal medicine	2021	EMA	EMA	Trigonella foenum-graecum (Foenugraeci semen)	NA	quality control & safety	IS
Pub29	acupuncture & moxibustion	2021	Tang C et al.	EQUATOR Network	RIGHT for acupuncture: An extension of the RIGHT statement for clinical practice guidelines on acupuncture	NA	reporting	IGPG
Int302	NS	2021	Page MJ, et al.	EQUATOR Network	The PRISMA2020 statement: An updated guideline for reporting systematic reviews	NA	reporting	IGPG
Int301	NS	2021	Rethlefsen ML, et al.	EQUATOR Network	PRISMA-S: an extension to the PRISMAStatement for Reporting Literature Searches in Systematic Reviews	NA	reporting	IGPG
Int300	herbal medicine	2021	Zhang X, et al.	EQUATOR Network	PRISMA(PreferredReporting Items for Systematic Reviews and Meta -Analyses)Extension for Chinese Herbal Medicines 2020 (PRISMA-CHM2020)	NA	reporting	IGPG
IntRB452	herbal medicine	2021	ESCOP	ESCOP	Salviae folium (Sage leaf)	NA	quality control & safety	IS
IntRB451	herbal medicine	2021	ESCOP	ESCOP	Echinaceae purpureae radix (Purple Coneflower root)	NA	quality control & safety	IS
IntRB450	herbal medicine	2021	ESCOP	ESCOP	Echinaceae purpureae herba (Purple Coneflower Herb)	NA	quality control & safety	IS
IntRB449	herbal medicine	2021	ESCOP	ESCOP	Angelicae radix (Angelica root)	NA	quality control & safety	IS
IntRB448	herbal medicine	2021	ESCOP	ESCOP	Primulae radix (Primula root)	NA	quality control & safety	IS
IntRB447	herbal medicine	2021	ESCOP	ESCOP	Millefolii Herba (Yarrow)	NA	quality control & safety	IS
IntPD1209	herbal medicine	2021	EUS	EUM	Acacia del Japón, flor	NA	quality control & safety	IS
IntPD1210	herbal medicine	2021	EUS	EUM	Alcaravea, fruto	NA	quality control & safety	IS
IntPD1211	herbal medicine	2021	EUS	EUM	Altea, hoja	NA	quality control & safety	IS
IntPD1212	herbal medicine	2021	EUS	EUM	Altea, raíz	NA	quality control & safety	IS
IntPD1213	herbal medicine	2021	EUS	EUM	Angélica sinensis, raíz	NA	quality control & safety	IS
IntPD1214	herbal medicine	2021	EUS	EUM	Anís, fruto	NA	quality control & safety	IS
IntPD1215	herbal medicine	2021	EUS	EUM	Azahar, flor de naranja amarga	NA	quality control & safety	IS
IntPD1216	herbal medicine	2021	EUS	EUM	Cártamo, flor	NA	quality control & safety	IS
IntPD1217	herbal medicine	2021	EUS	EUM	Celidónea mayor, hierba	NA	quality control & safety	IS
IntPD1218	herbal medicine	2021	EUS	EUM	Ciruelo africano, corteza	NA	quality control & safety	IS
IntPD1219	herbal medicine	2021	EUS	EUM	Encino, corteza	NA	quality control & safety	IS
IntPD1220	herbal medicine	2021	EUS	EUM	Equiseto, hierba	NA	quality control & safety	IS
IntPD1221	herbal medicine	2021	EUS	EUM	Esquizandra de China, fruto	NA	quality control & safety	IS
IntPD1222	herbal medicine	2021	EUS	EUM	Escutelaria, raíz	NA	quality control & safety	IS
IntPD1223	herbal medicine	2021	EUS	EUM	Eucomia, corteza	NA	quality control & safety	IS
IntPD1224	herbal medicine	2021	EUS	EUM	Frángula, corteza	NA	quality control & safety	IS
IntPD1225	herbal medicine	2021	EUS	EUM	Fucus, talo	NA	quality control & safety	IS
IntPD1226	herbal medicine	2021	EUS	EUM	Agrimonia, hierba	NA	quality control & safety	IS
IntPD1227	herbal medicine	2021	EUS	EUM	Agripalma, hierba	NA	quality control & safety	IS
IntPD1228	herbal medicine	2021	EUS	EUM	Ajenjo, hierba	NA	quality control & safety	IS
IntPD1229	herbal medicine	2021	EUS	EUM	Ajo, bulbo	NA	quality control & safety	IS
IntPD1230	herbal medicine	2021	EUS	EUM	Alcachofa, hoja	NA	quality control & safety	IS
IntPD1231	herbal medicine	2021	EUS	EUM	Alholva, semilla	NA	quality control & safety	IS
IntPD1232	herbal medicine	2021	EUS	EUM	Aloe	NA	quality control & safety	IS
IntPD1233	herbal medicine	2021	EUS	EUM	Ámbar, hierba	NA	quality control & safety	IS
IntPD1234	herbal medicine	2021	EUS	EUM	Angélica, raíz	NA	quality control & safety	IS
IntPD1235	herbal medicine	2021	EUS	EUM	Angélica mexicana (Chuchupate), raíz	NA	quality control & safety	IS
IntPD1236	herbal medicine	2021	EUS	EUM	Anís estrella, fruto	NA	quality control & safety	IS
IntPD1237	herbal medicine	2021	EUS	EUM	Arándano azul, fruto fresco	NA	quality control & safety	IS
IntPD1238	herbal medicine	2021	EUS	EUM	Arándano azul, fruto seco	NA	quality control & safety	IS
IntPD1239	herbal medicine	2021	EUS	EUM	Árnica, flor	NA	quality control & safety	IS
IntPD1240	herbal medicine	2021	EUS	EUM	Árnica mexicana, flor	NA	quality control & safety	IS
IntPD1241	herbal medicine	2021	EUS	EUM	Bálsamo de Perú	NA	quality control & safety	IS
IntPD1242	herbal medicine	2021	EUS	EUM	Beleño, hoja	NA	quality control & safety	IS
IntPD1243	herbal medicine	2021	EUS	EUM	Belladona, hoja	NA	quality control & safety	IS
IntPD1244	herbal medicine	2021	EUS	EUM	Belladona, raíz	NA	quality control & safety	IS
IntPD1245	herbal medicine	2021	EUS	EUM	Boldo, hoja	NA	quality control & safety	IS
IntPD1246	herbal medicine	2021	EUS	EUM	Borraja, flor	NA	quality control & safety	IS
IntPD1247	herbal medicine	2021	EUS	EUM	Caléndula, flor	NA	quality control & safety	IS
IntPD1248	herbal medicine	2021	EUS	EUM	Canela, corteza	NA	quality control & safety	IS
IntPD1249	herbal medicine	2021	EUS	EUM	Capsico, fruto	NA	quality control & safety	IS
IntPD1250	herbal medicine	2021	EUS	EUM	Capulin, hoja	NA	quality control & safety	IS
IntPD1251	herbal medicine	2021	EUS	EUM	Cardamomo, semilla	NA	quality control & safety	IS
IntPD1252	herbal medicine	2021	EUS	EUM	Cardo mariano, fruto	NA	quality control & safety	IS
IntPD1253	herbal medicine	2021	EUS	EUM	Cáscara sagrada, corteza	NA	quality control & safety	IS
IntPD1254	herbal medicine	2021	EUS	EUM	Castaño de indias, semilla	NA	quality control & safety	IS
IntPD1255	herbal medicine	2021	EUS	EUM	Centaura menor, hierba	NA	quality control & safety	IS
IntPD1256	herbal medicine	2021	EUS	EUM	Centella asiática, hierba	NA	quality control & safety	IS
IntPD1257	herbal medicine	2021	EUS	EUM	Chilcuague, raíz	NA	quality control & safety	IS
IntPD1258	herbal medicine	2021	EUS	EUM	Cimicífuga racemosa, raíz	NA	quality control & safety	IS
IntPD1259	herbal medicine	2021	EUS	EUM	Cola de caballo, tallo	NA	quality control & safety	IS
IntPD1260	herbal medicine	2021	EUS	EUM	Colombo, raíz	NA	quality control & safety	IS
IntPD1261	herbal medicine	2021	EUS	EUM	Copalchi, corteza	NA	quality control & safety	IS
IntPD1262	herbal medicine	2021	EUS	EUM	Cuachalalate, corteza	NA	quality control & safety	IS
IntPD1263	herbal medicine	2021	EUS	EUM	Damiana, hoja	NA	quality control & safety	IS
IntPD1264	herbal medicine	2021	EUS	EUM	Diente de león, planta	NA	quality control & safety	IS
IntPD1265	herbal medicine	2021	EUS	EUM	Doradilla, hierba	NA	quality control & safety	IS
IntPD1266	herbal medicine	2021	EUS	EUM	Eleuterococo, raíz	NA	quality control & safety	IS
IntPD1267	herbal medicine	2021	EUS	EUM	Equinácea angustifolia, raíz	NA	quality control & safety	IS
IntPD1268	herbal medicine	2021	EUS	EUM	Escorcionera, raíz	NA	quality control & safety	IS
IntPD1269	herbal medicine	2021	EUS	EUM	Espino blanco, fruto	NA	quality control & safety	IS
IntPD1270	herbal medicine	2021	EUS	EUM	Espino blanco, hoja y flor	NA	quality control & safety	IS
IntPD1271	herbal medicine	2021	EUS	EUM	Garcinia cambogia, fruto	NA	quality control & safety	IS
IntPD1272	herbal medicine	2021	EUS	EUM	Gayuba, hoja	NA	quality control & safety	IS
IntPD1273	herbal medicine	2021	EUS	EUM	Genciana, raíz	NA	quality control & safety	IS
IntPD1274	herbal medicine	2021	EUS	EUM	Ginkgo, hoja	NA	quality control & safety	IS
IntPD1275	herbal medicine	2021	EUS	EUM	Ginseng, raíz	NA	quality control & safety	IS
IntPD1276	herbal medicine	2021	EUS	EUM	Gordolobo mexicano, flor	NA	quality control & safety	IS
IntPD1277	herbal medicine	2021	EUS	EUM	Guayaba, hoja	NA	quality control & safety	IS
IntPD1278	herbal medicine	2021	EUS	EUM	Hamamelis, hoja	NA	quality control & safety	IS
IntPD1279	herbal medicine	2021	EUS	EUM	Harpagofito, raíz	NA	quality control & safety	IS
IntPD1280	herbal medicine	2021	EUS	EUM	Hiedra, hoja	NA	quality control & safety	IS
IntPD1281	herbal medicine	2021	EUS	EUM	Hierba de San Juan, hierba	NA	quality control & safety	IS
IntPD1282	herbal medicine	2021	EUS	EUM	Hinojo amargo, fruto	NA	quality control & safety	IS
IntPD1283	herbal medicine	2021	EUS	EUM	Ipecacuana, raíz	NA	quality control & safety	IS
IntPD1284	herbal medicine	2021	EUS	EUM	Jamaica, flor	NA	quality control & safety	IS
IntPD1285	herbal medicine	2021	EUS	EUM	Jengibre, raíz	NA	quality control & safety	IS
IntPD1286	herbal medicine	2021	EUS	EUM	Junípero, fruto	NA	quality control & safety	IS
IntPD1287	herbal medicine	2021	EUS	EUM	Lúpulo, flor	NA	quality control & safety	IS
IntPD1288	herbal medicine	2021	EUS	EUM	Manzanilla, flor	NA	quality control & safety	IS
IntPD1289	herbal medicine	2021	EUS	EUM	Melisa, hoja	NA	quality control & safety	IS
IntPD1290	herbal medicine	2021	EUS	EUM	Menta, hoja	NA	quality control & safety	IS
IntPD1291	herbal medicine	2021	EUS	EUM	Milenrama, hierba	NA	quality control & safety	IS
IntPD1292	herbal medicine	2021	EUS	EUM	Mirra, resina	NA	quality control & safety	IS
IntPD1293	herbal medicine	2021	EUS	EUM	Naranja amarga, cáscara	NA	quality control & safety	IS
IntPD1294	herbal medicine	2021	EUS	EUM	Orégano, hierba	NA	quality control & safety	IS
IntPD1295	herbal medicine	2021	EUS	EUM	Ortiga, hoja	NA	quality control & safety	IS
IntPD1296	herbal medicine	2021	EUS	EUM	Pasiflora, hierba	NA	quality control & safety	IS
IntPD1297	herbal medicine	2021	EUS	EUM	Pelargonio, raíz	NA	quality control & safety	IS
IntPD1298	herbal medicine	2021	EUS	EUM	Plántago, semilla	NA	quality control & safety	IS
IntPD1299	herbal medicine	2021	EUS	EUM	Polígala, raíz	NA	quality control & safety	IS
IntPD1300	herbal medicine	2021	EUS	EUM	Quina, corteza	NA	quality control & safety	IS
IntPD1301	herbal medicine	2021	EUS	EUM	Romero, hoja	NA	quality control & safety	IS
IntPD1302	herbal medicine	2021	EUS	EUM	Ruibarbo, raíz	NA	quality control & safety	IS
IntPD1303	herbal medicine	2021	EUS	EUM	Santa María, hierba	NA	quality control & safety	IS
IntPD1304	herbal medicine	2021	EUS	EUM	Santa María mexicana, hierba	NA	quality control & safety	IS
IntPD1305	herbal medicine	2021	EUS	EUM	Sauco, flor	NA	quality control & safety	IS
IntPD1306	herbal medicine	2021	EUS	EUM	Sausgatillo, fruto	NA	quality control & safety	IS
IntPD1307	herbal medicine	2021	EUS	EUM	Sen, hoja	NA	quality control & safety	IS
IntPD1308	herbal medicine	2021	EUS	EUM	Serenoa, fruto	NA	quality control & safety	IS
IntPD1309	herbal medicine	2021	EUS	EUM	Simonillo, hierba	NA	quality control & safety	IS
IntPD1310	herbal medicine	2021	EUS	EUM	Tomillo, hierba	NA	quality control & safety	IS
IntPD1311	herbal medicine	2021	EUS	EUM	Toronjil mexicano, hoja y flor	NA	quality control & safety	IS
IntPD1312	herbal medicine	2021	EUS	EUM	Uña de gato, corteza	NA	quality control & safety	IS
IntPD1313	herbal medicine	2021	EUS	EUM	Valeriana, raíz	NA	quality control & safety	IS
IntPD1314	herbal medicine	2021	EUS	EUM	Valeriana mexicana, raíz	NA	quality control & safety	IS
IntPD1315	herbal medicine	2021	EUS	EUM	Aceites esenciales	NA	quality control & safety	IS
IntPD1316	herbal medicine	2021	EUS	EUM	Angélica mexicana (chuchupate) raíz de, aceite	NA	quality control & safety	IS
IntPD1317	herbal medicine	2021	EUS	EUM	Anís, aceite esencial	NA	quality control & safety	IS
IntPD1318	herbal medicine	2021	EUS	EUM	Azahar, aceite esencial	NA	quality control & safety	IS
IntPD1319	herbal medicine	2021	EUS	EUM	Canela, aceite esencial	NA	quality control & safety	IS
IntPD1320	herbal medicine	2021	EUS	EUM	Casia (Cinnamomum cassia), aceite esencial	NA	quality control & safety	IS
IntPD1321	herbal medicine	2021	EUS	EUM	Clavo, aceite esencial	NA	quality control & safety	IS
IntPD1322	herbal medicine	2021	EUS	EUM	Epazote de zorrillo, aceite esencial	NA	quality control & safety	IS
IntPD1323	herbal medicine	2021	EUS	EUM	Eucalipto, aceite esencial	NA	quality control & safety	IS
IntPD1324	herbal medicine	2021	EUS	EUM	Hierbabuena, aceite esencial	NA	quality control & safety	IS
IntPD1325	herbal medicine	2021	EUS	EUM	Lavanda, aceite esencial	NA	quality control & safety	IS
IntPD1326	herbal medicine	2021	EUS	EUM	Limón mexicano, aceite esencial centrifugado	NA	quality control & safety	IS
IntPD1327	herbal medicine	2021	EUS	EUM	Limón mexicano, aceite esencial destilado	NA	quality control & safety	IS
IntPD1328	herbal medicine	2021	EUS	EUM	Menta (Mentha x piperita), aceite esencial	NA	quality control & safety	IS
IntPD1329	herbal medicine	2021	EUS	EUM	Naranja, aceite esencial	NA	quality control & safety	IS
IntPD1330	herbal medicine	2021	EUS	EUM	Pino albar, aceite esencial	NA	quality control & safety	IS
IntPD1331	herbal medicine	2021	EUS	EUM	Romero, aceite esencial	NA	quality control & safety	IS
IntPD1332	herbal medicine	2021	EUS	EUM	Tomillo, aceite esencial	NA	quality control & safety	IS
IntPD1333	herbal medicine	2021	EUS	EUM	Aceites fijos	NA	quality control & safety	IS
IntPD1334	herbal medicine	2021	EUS	EUM	Ajonjolí, aceite refinado	NA	quality control & safety	IS
IntPD1335	herbal medicine	2021	EUS	EUM	Algodón, aceite refinado	NA	quality control & safety	IS
IntPD1336	herbal medicine	2021	EUS	EUM	Almendras, aceite refinado	NA	quality control & safety	IS
IntPD1337	herbal medicine	2021	EUS	EUM	Cacahuate, aceite refinado	NA	quality control & safety	IS
IntPD1338	herbal medicine	2021	EUS	EUM	Coco, aceite refinado	NA	quality control & safety	IS
IntPD1339	herbal medicine	2021	EUS	EUM	Maíz, aceite refinado	NA	quality control & safety	IS
IntPD1340	herbal medicine	2021	EUS	EUM	Olivo, aceite refinado	NA	quality control & safety	IS
IntPD1341	herbal medicine	2021	EUS	EUM	Ricino, aceite refinado	NA	quality control & safety	IS
IntPD1342	herbal medicine	2021	EUS	EUM	Soya, aceite refinado	NA	quality control & safety	IS
IntPD1343	herbal medicine	2021	EUS	EUM	Cenicillo amarillo, hierba	NA	quality control & safety	IS
IntPD1344	herbal medicine	2021	EUS	EUM	Chirimoya, hoja	NA	quality control & safety	IS
IntPD1345	herbal medicine	2021	EUS	EUM	Croton draco, látex	NA	quality control & safety	IS
IntPD1346	herbal medicine	2021	EUS	EUM	Flor de manita, flor	NA	quality control & safety	IS
IntPD1347	herbal medicine	2021	EUS	EUM	Moringa, hoja	NA	quality control & safety	IS
IntPD1348	herbal medicine	2021	EUS	EUM	I. Glosario de términos botánicos	NA	quality control & safety	IS
IntPD1349	herbal medicine	2021	EUS	EUM	II. Seguridad en el uso de plantas medicinales	NA	quality control & safety	IS
IntPD1350	herbal medicine	2021	EUS	EUM	III. Precaución en el manejo de aceites esenciales	NA	quality control & safety	IS
IntPD1351	herbal medicine	2021	EUS	EUM	IV. Preparación de tisanas	NA	quality control & safety	IS
IntPD1352	herbal medicine	2021	EUS	EUM	V. Herbarios	NA	quality control & safety	IS
IntPD1353	herbal medicine	2021	EUS	EUM	VI. Relación de especies de uso etnobotánico en México	NA	quality control & safety	IS
IntPD1354	herbal medicine	2021	EUS	EUM	Abies canadensis	NA	quality control & safety	IS
IntPD1355	herbal medicine	2021	EUS	EUM	Abies nigra	NA	quality control & safety	IS
IntPD1356	herbal medicine	2021	EUS	EUM	Abrotanum	NA	quality control & safety	IS
IntPD1357	herbal medicine	2021	EUS	EUM	Acalypha	NA	quality control & safety	IS
IntPD1358	herbal medicine	2021	EUS	EUM	Aceticum	NA	quality control & safety	IS
IntPD1359	herbal medicine	2021	EUS	EUM	Adonis	NA	quality control & safety	IS
IntPD1360	herbal medicine	2021	EUS	EUM	Aesculus	NA	quality control & safety	IS
IntPD1361	herbal medicine	2021	EUS	EUM	Aesculus glabra	NA	quality control & safety	IS
IntPD1362	herbal medicine	2021	EUS	EUM	Aethusa	NA	quality control & safety	IS
IntPD1363	herbal medicine	2021	EUS	EUM	Agave	NA	quality control & safety	IS
IntPD1364	herbal medicine	2021	EUS	EUM	Agnus castus	NA	quality control & safety	IS
IntPD1365	herbal medicine	2021	EUS	EUM	Alumen	NA	quality control & safety	IS
IntPD1366	herbal medicine	2021	EUS	EUM	Ambrosia	NA	quality control & safety	IS
IntPD1367	herbal medicine	2021	EUS	EUM	Amygdala amara	NA	quality control & safety	IS
IntPD1368	herbal medicine	2021	EUS	EUM	Anacardium	NA	quality control & safety	IS
IntPD1369	herbal medicine	2021	EUS	EUM	Anagaly arvensis	NA	quality control & safety	IS
IntPD1370	herbal medicine	2021	EUS	EUM	Apocynum	NA	quality control & safety	IS
IntPD1371	herbal medicine	2021	EUS	EUM	Aralia racemosa	NA	quality control & safety	IS
IntPD1372	herbal medicine	2021	EUS	EUM	Arctium lappa	NA	quality control & safety	IS
IntPD1373	herbal medicine	2021	EUS	EUM	Argemone mexicana	NA	quality control & safety	IS
IntPD1374	herbal medicine	2021	EUS	EUM	Aristolochia serpentaria	NA	quality control & safety	IS
IntPD1375	herbal medicine	2021	EUS	EUM	Arnica e radice	NA	quality control & safety	IS
IntPD1376	herbal medicine	2021	EUS	EUM	Arnica montana	NA	quality control & safety	IS
IntPD1377	herbal medicine	2021	EUS	EUM	Artemisa absinthium	NA	quality control & safety	IS
IntPD1378	herbal medicine	2021	EUS	EUM	Artemisia vulgaris	NA	quality control & safety	IS
IntPD1379	herbal medicine	2021	EUS	EUM	Arum maculatum	NA	quality control & safety	IS
IntPD1380	herbal medicine	2021	EUS	EUM	Arum triphyllum	NA	quality control & safety	IS
IntPD1381	herbal medicine	2021	EUS	EUM	Asafoetida	NA	quality control & safety	IS
IntPD1382	herbal medicine	2021	EUS	EUM	Asarum	NA	quality control & safety	IS
IntPD1383	herbal medicine	2021	EUS	EUM	Asclepias tuberosa pendiente	NA	quality control & safety	IS
IntPD1384	herbal medicine	2021	EUS	EUM	Asparagus officinalis	NA	quality control & safety	IS
IntPD1385	herbal medicine	2021	EUS	EUM	Avena sativa	NA	quality control & safety	IS
IntPD1386	herbal medicine	2021	EUS	EUM	Balsamum peruvianum	NA	quality control & safety	IS
IntPD1387	herbal medicine	2021	EUS	EUM	Baptisia tinctoria	NA	quality control & safety	IS
IntPD1388	herbal medicine	2021	EUS	EUM	Belladonna	NA	quality control & safety	IS
IntPD1389	herbal medicine	2021	EUS	EUM	Bellis pendiente	NA	quality control & safety	IS
IntPD1390	herbal medicine	2021	EUS	EUM	Berberis	NA	quality control & safety	IS
IntPD1391	herbal medicine	2021	EUS	EUM	Berberis aquifolium	NA	quality control & safety	IS
IntPD1392	herbal medicine	2021	EUS	EUM	Brachyglottis repens	NA	quality control & safety	IS
IntPD1393	herbal medicine	2021	EUS	EUM	Bryonia	NA	quality control & safety	IS
IntPD1394	herbal medicine	2021	EUS	EUM	Cactus	NA	quality control & safety	IS
IntPD1395	herbal medicine	2021	EUS	EUM	Caladium seguinum	NA	quality control & safety	IS
IntPD1396	herbal medicine	2021	EUS	EUM	Calea	NA	quality control & safety	IS
IntPD1397	herbal medicine	2021	EUS	EUM	Calendula	NA	quality control & safety	IS
IntPD1398	herbal medicine	2021	EUS	EUM	Calotropis	NA	quality control & safety	IS
IntPD1399	herbal medicine	2021	EUS	EUM	Capsicum	NA	quality control & safety	IS
IntPD1400	herbal medicine	2021	EUS	EUM	Castanea vesca	NA	quality control & safety	IS
IntPD1401	herbal medicine	2021	EUS	EUM	Castella texana	NA	quality control & safety	IS
IntPD1402	herbal medicine	2021	EUS	EUM	Caulophyllum	NA	quality control & safety	IS
IntPD1403	herbal medicine	2021	EUS	EUM	Ceanothus	NA	quality control & safety	IS
IntPD1404	herbal medicine	2021	EUS	EUM	Cecropia mexicana	NA	quality control & safety	IS
IntPD1405	herbal medicine	2021	EUS	EUM	Cedron	NA	quality control & safety	IS
IntPD1406	herbal medicine	2021	EUS	EUM	Cereus	NA	quality control & safety	IS
IntPD1407	herbal medicine	2021	EUS	EUM	Chamomilla	NA	quality control & safety	IS
IntPD1408	herbal medicine	2021	EUS	EUM	Chelidonium majus	NA	quality control & safety	IS
IntPD1409	herbal medicine	2021	EUS	EUM	Chelone glabra	NA	quality control & safety	IS
IntPD1410	herbal medicine	2021	EUS	EUM	Chenopodium	NA	quality control & safety	IS
IntPD1411	herbal medicine	2021	EUS	EUM	Chimapila	NA	quality control & safety	IS
IntPD1412	herbal medicine	2021	EUS	EUM	Cicuta	NA	quality control & safety	IS
IntPD1413	herbal medicine	2021	EUS	EUM	Cineraria	NA	quality control & safety	IS
IntPD1414	herbal medicine	2021	EUS	EUM	Cinnamomum	NA	quality control & safety	IS
IntPD1415	herbal medicine	2021	EUS	EUM	Cistus	NA	quality control & safety	IS
IntPD1416	herbal medicine	2021	EUS	EUM	Clematis	NA	quality control & safety	IS
IntPD1417	herbal medicine	2021	EUS	EUM	Cocculus	NA	quality control & safety	IS
IntPD1418	herbal medicine	2021	EUS	EUM	Cochlearia	NA	quality control & safety	IS
IntPD1419	herbal medicine	2021	EUS	EUM	Coffea	NA	quality control & safety	IS
IntPD1420	herbal medicine	2021	EUS	EUM	Colchicum	NA	quality control & safety	IS
IntPD1421	herbal medicine	2021	EUS	EUM	Collinsonia	NA	quality control & safety	IS
IntPD1422	herbal medicine	2021	EUS	EUM	Colocynthis	NA	quality control & safety	IS
IntPD1423	herbal medicine	2021	EUS	EUM	Comocladia	NA	quality control & safety	IS
IntPD1424	herbal medicine	2021	EUS	EUM	Condurango	NA	quality control & safety	IS
IntPD1425	herbal medicine	2021	EUS	EUM	Conium	NA	quality control & safety	IS
IntPD1426	herbal medicine	2021	EUS	EUM	Copaiva	NA	quality control & safety	IS
IntPD1427	herbal medicine	2021	EUS	EUM	Cornus circinata	NA	quality control & safety	IS
IntPD1428	herbal medicine	2021	EUS	EUM	Cornus florida	NA	quality control & safety	IS
IntPD1429	herbal medicine	2021	EUS	EUM	Crocus	NA	quality control & safety	IS
IntPD1430	herbal medicine	2021	EUS	EUM	Croton tiglium	NA	quality control & safety	IS
IntPD1431	herbal medicine	2021	EUS	EUM	Cubeba	NA	quality control & safety	IS
IntPD1432	herbal medicine	2021	EUS	EUM	Curare	NA	quality control & safety	IS
IntPD1433	herbal medicine	2021	EUS	EUM	Cyclamen	NA	quality control & safety	IS
IntPD1434	herbal medicine	2021	EUS	EUM	Cypripedium	NA	quality control & safety	IS
IntPD1435	herbal medicine	2021	EUS	EUM	Damiana	NA	quality control & safety	IS
IntPD1436	herbal medicine	2021	EUS	EUM	I. Aspectos históricos relacionados con la farmacia homeopática	NA	quality control & safety	IS
IntPD1437	herbal medicine	2021	EUS	EUM	III. Definiciones	NA	quality control & safety	IS
IntPD1438	herbal medicine	2021	EUS	EUM	IV. Clasificación de medicamentos homeopáticos	NA	quality control & safety	IS
IntPD1439	herbal medicine	2021	EUS	EUM	V. Formas farmacéuticas de medicamentos homeopáticos	NA	quality control & safety	IS
IntPD1440	herbal medicine	2021	EUS	EUM	XII. Control de inventarios	NA	quality control & safety	IS
IntPD1441	herbal medicine	2021	EUS	EUM	XIII. Manejo y almacenamiento de medicamentos homeopáticos y demás insumos para la salud	NA	quality control & safety	IS
IntPD1442	herbal medicine	2021	EUS	EUM	XV. Medicamentos homeopáticos magistrales y oficinales	NA	quality control & safety	IS
IntPD1443	herbal medicine	2021	EUS	EUM	XVI Farmacovigilancia y tecnovigilancia	NA	quality control & safety	IS
IntPD1444	herbal medicine	2021	EUS	EUM	XVII Introducción a la atención en los establecimientos homeopáticos que dispensan medicamentos homeopáticos	NA	quality control & safety	IS
IntPD1445	herbal medicine	2021	EUS	EUM	XVIII. Farmacia homeopática hospitalaria en instituciones de atención médica	NA	quality control & safety	IS
IntPD1446	herbal medicine	2021	EUS	EUM	XXIII. Regulación sanitaria en materia de medicamentos homeopáticos	NA	quality control & safety	IS
IntPD1447	herbal medicine	2021	EUS	EUM	Apéndice II. Regulación sanitaria relacionada con la industria farmacéutica homeopática.	NA	quality control & safety	IS
Int243	NS	2021	ICH	ICH	E8(R1) General Considerations for Clinical Studies	NA	reporting	IGPG
Int144	herbal medicine	2021	ISO/TC 249/SC 1	ISO	ISO 23972:2021 — Traditional Chinese medicine — Zingiber officinale rhizome	NA	quality control & safety	IS
Int143	herbal medicine	2021	ISO/TC 249/SC 1	ISO	ISO 23962:2021 — Traditional Chinese medicine — Processed Aconitum carmichaelii lateral root	NA	quality control & safety	IS
Int142	TCMg	2021	ISO/TC 249/SC 1	ISO	ISO 23961-2:2021 — Traditional Chinese medicine — Vocabulary for diagnostics — Part 2: Pulse	NA	education & terminology	IS
Int141	TCMg	2021	ISO/TC 249/SC 1	ISO	ISO 23961-1:2021 — Traditional Chinese medicine — Vocabulary for diagnostics — Part 1: Tongue	NA	education & terminology	IS
Int140	herbal medicine	2021	ISO/TC 249/SC 1	ISO	ISO 23959:2021 — Traditional Chinese medicine — Glehnia littoralis root	NA	quality control & safety	IS
Int139	herbal medicine	2021	ISO/TC 249/SC 1	ISO	ISO 23723:2021 — Traditional Chinese medicine — General requirements for herbal raw material and materia medica	NA	quality control & safety	IS
Int138	herbal medicine	2021	ISO/TC 249/SC 1	ISO	ISO 23419:2021 — Traditional Chinese medicine — General requirements for manufacturing procedures and quality assurance of granules	NA	quality control & safety	IS
Int137	herbal medicine	2021	ISO/TC 249/SC 1	ISO	ISO 23190:2021 — Traditional Chinese medicine — Determination of aristolochic acids in natural products by high-performance liquid chromatography (HPLC)	NA	quality control & safety	IS
Int136	herbal medicine	2021	ISO/TC 249/SC 1	ISO	ISO 22467:2021 — Traditional Chinese medicine — Determination of microorganisms in natural products	NA	quality control & safety	IS
Int135	acupuncture & moxibustion	2021	ISO/TC 249/SC 1	ISO	ISO 22466:2021 — Traditional Chinese medicine — Laser acupoint devices	NA	quality control & safety	IS
Int134	herbal medicine	2021	ISO/TC 249/SC 1	ISO	ISO 19609-2:2021 — Traditional Chinese medicine — Quality and safety of raw materials and finished products made with raw materials — Part 2: Identity testing of constituents of herbal origin	NA	quality control & safety	IS
Int133	herbal medicine	2021	ISO/TC 249/SC 1	ISO	ISO 19609-1:2021 — Traditional Chinese medicine — Quality and safety of raw materials and finished products made with raw materials — Part 1: General requirements	NA	quality control & safety	IS
Int132	acupuncture & moxibustion	2021	ISO/TC 249/SC 1	ISO	ISO 18666:2021 — Traditional Chinese medicine — General requirements of moxibustion devices	NA	quality control & safety	IS
Int361	NS	2021	WHO	WHO	Ethics and governance of artificial intelligence for health	NA	AI	IGPG
Int330	herbal medicine	2022	CIOMS	CIOMS	Patient involvement in the development, regulation and safe use of medicines	NA	quality control & safety	IGPG
IntRB865	herbal medicine	2022	EDQM	EDQM	Tragacanth	NA	quality control & safety	IS
IntRB862	herbal medicine	2022	EDQM	EDQM	Tolu balsam	NA	quality control & safety	IS
IntRB858	herbal medicine	2022	EDQM	EDQM	Thunberg fritillary bulb	NA	quality control & safety	IS
IntRB854	herbal medicine	2022	EDQM	EDQM	Sweet orange oil	NA	quality control & safety	IS
IntRB839	herbal medicine	2022	EDQM	EDQM	Senna leaflet dry extract, standardised	NA	quality control & safety	IS
IntRB837	herbal medicine	2022	EDQM	EDQM	Senna fruit dry hydroalcoholic extract, standardised	NA	quality control & safety	IS
IntRB836	herbal medicine	2022	EDQM	EDQM	Senna fruit dry aqueous extract, standardised	NA	quality control & safety	IS
IntRB834	herbal medicine	2022	EDQM	EDQM	Scrophularia root	NA	quality control & safety	IS
IntRB832	herbal medicine	2022	EDQM	EDQM	Saw palmetto fruit	NA	quality control & safety	IS
IntRB805	herbal medicine	2022	EDQM	EDQM	Purple coneflower herb expressed juice, stabilised without ethanol	NA	quality control & safety	IS
IntRB804	herbal medicine	2022	EDQM	EDQM	Purple coneflower herb expressed juice, stabilised with ethanol	NA	quality control & safety	IS
IntRB783	herbal medicine	2022	EDQM	EDQM	Peach seed	NA	quality control & safety	IS
IntRB772	herbal medicine	2022	EDQM	EDQM	Olive leaf	NA	quality control & safety	IS
IntRB769	herbal medicine	2022	EDQM	EDQM	Notopterygium rhizome and root	NA	quality control & safety	IS
IntRB766	herbal medicine	2022	EDQM	EDQM	Nettle root	NA	quality control & safety	IS
IntRB760	herbal medicine	2022	EDQM	EDQM	Mullein flower	NA	quality control & safety	IS
IntRB742	herbal medicine	2022	EDQM	EDQM	Mandarin oil	NA	quality control & safety	IS
IntRB735	herbal medicine	2022	EDQM	EDQM	Lycopus lucidus herb	NA	quality control & safety	IS
IntRB722	herbal medicine	2022	EDQM	EDQM	Lemon oil	NA	quality control & safety	IS
IntRB704	herbal medicine	2022	EDQM	EDQM	Indian frankincense	NA	quality control & safety	IS
IntRB701	herbal medicine	2022	EDQM	EDQM	Houttuynia herb	NA	quality control & safety	IS
IntRB684	herbal medicine	2022	EDQM	EDQM	Greater celandine	NA	quality control & safety	IS
IntRB676	herbal medicine	2022	EDQM	EDQM	Ginkgo dry extract, refined and quantified	NA	quality control & safety	IS
IntRB670	herbal medicine	2022	EDQM	EDQM	Ganoderma	NA	quality control & safety	IS
IntRB641	herbal medicine	2022	EDQM	EDQM	Digitalis leaf	NA	quality control & safety	IS
IntRB634	herbal medicine	2022	EDQM	EDQM	Couch grass rhizome	NA	quality control & safety	IS
IntRB613	herbal medicine	2022	EDQM	EDQM	Chinese motherwort	NA	quality control & safety	IS
IntRB606	herbal medicine	2022	EDQM	EDQM	Cascara dry extract, standardised	NA	quality control & safety	IS
IntRB579	herbal medicine	2022	EDQM	EDQM	Bitter apricot seed	NA	quality control & safety	IS
IntRB558	herbal medicine	2022	EDQM	EDQM	Atractylodes lancea rhizome	NA	quality control & safety	IS
IntRB553	herbal medicine	2022	EDQM	EDQM	Arnica tincture	NA	quality control & safety	IS
IntRB439	herbal medicine	2022	EDQM	EDQM	Toxicodendron quercifolium for homoeopathic preparations	NA	quality control & safety	IS
IntRB434	herbal medicine	2022	EDQM	EDQM	Sanguinaria for homoeopathic preparations	NA	quality control & safety	IS
IntRB956	herbal medicine	2022	EMA	EMA	Hyperici herba	NA	quality control & safety	IS
IntRB910	herbal medicine	2022	EMA	EMA	Centellae asiaticae herba	NA	quality control & safety	IS
IntRB890	herbal medicine	2022	EMA	EMA	Agropyron repens rhizoma	NA	quality control & safety	IS
IntRB1042	herbal medicine	2022	EMA	EMA	Vaccinii macrocarpi fructus	NA	quality control & safety	IS
Int359	herbal medicine	2022	EMA	EMA	Guideline on quality of herbal medicinal products/traditional herbal medicinal products	NA	quality control & safety	IGPG
Int318	herbal medicine	2022	EMA	EMA	Specifications: test procedures and acceptance criteria for herbal substances, herbal preparations and herbal medicinal products/traditional herbal medicinal products - Scientific guideline	NA	quality control & safety	IGPG
Int317	herbal medicine	2022	EMA	EMA	Quality of herbal medicinal products/traditional herbal medicinal products	NA	quality control & safety	IGPG
Pub406	yoga	2022	Ward L et al.	database	Development of the CLARIFY (CheckList stAndardising the Reporting of Interventions For Yoga) guidelines: a Delphi study	NA	reporting	IGPG
IntWX393	NS	2022	Husereau D, et al.	EQUATOR Network	Consolidated Health Economic Evaluation Reporting Standards 2022 (CHEERS2022) Statement: Updated Reporting Guidance for Health Economic Evaluations	NA	economic evaluation	IGPG
IntRB446	herbal medicine	2022	ESCOP	ESCOP	Tiliae flos (Lime flower)	NA	quality control & safety	IS
IntFB394	herbal medicine, ayurveda, homeopathy, TCIMg	2022	GHC	GHC	The GCC Regulations for Products Classification	NA	harmonisation	IGPG
Int344	NS	2022	Song Y, et al.	GIN	A Reporting Tool for Adapted Guidelines in Health Care: The RIGHT-Ad@pt Checklist	NA	reporting	IGPG
Int242	NS	2022	ICH	ICH	E19 A Selective Approach to Safety Data Collection in Specific Late-Stage Pre-approval or Post-Approval Clinical Trials	NA	reporting	IGPG
Int241	NS	2022	ICH	ICH	M10 Bioanalytical Method Validation and Study Sample Analysis	NA	quality control & safety	IGPG
Int240	NS	2022	ICH	ICH	Q13 Continuous Manufacturing of Drug Substances and Drug Products	NA	quality control & safety	IGPG
Int239	NS	2022	ICH	ICH	Q3D(R2) Guideline for Elemental Impurities	NA	quality control & safety	IGPG
Int238	NS	2022	ICH	ICH	S1B(R1) Testing for Carcinogenicity of Pharmaceuticals	NA	quality control & safety	IGPG
Int215	TCMg	2022	ISO/TC 215	ISO	ISO/TS 5568:2022 — Health informatics — Traditional Chinese medicine — Labelling metadata of human biological sample information	NA	education & terminology	IS
Int214	TCMg	2022	ISO/TC 215	ISO	ISO/TS 5346:2022 — Health informatics — Categorial structure for representation of traditional Chinese medicine clinical decision support system	NA	education & terminology	IS
Int213	TCMg	2022	ISO/TC 215	ISO	ISO/TS 5118:2022 — Health informatics — Categorial structure of representation for evaluation of clinical practice guidelines of traditional Chinese medicine	NA	education & terminology	IS
Int212	acupuncture & moxibustion	2022	ISO/TC 215	ISO	ISO/TS 16843-6:2022 Health informatics — Categorial structures for representation of acupuncture — Part 6: Acupuncture effects	NA	education & terminology	IS
Int130	TCMg	2022	ISO/TC 249/SC 1	ISO	ISO/TS 6304:2022 — Traditional Chinese medicine — Categorial structure for disorders	NA	education & terminology	IS
Int129	cupping	2022	ISO/TC 249/SC 1	ISO	ISO 5227:2022 — Traditional Chinese medicine — Safety controls for cupping devices	NA	education & terminology	IS
Int128	herbal medicine	2022	ISO/TC 249/SC 1	ISO	ISO 4754:2022 — Traditional Chinese medicine — Fermented Cordyceps powder	NA	quality control & safety	IS
Int127	herbal medicine	2022	ISO/TC 249/SC 1	ISO	ISO 4154:2022 — Traditional Chinese medicine — Sinomenium acutum stem	NA	quality control & safety	IS
Int126	acupuncture & moxibustion	2022	ISO/TC 249/SC 1	ISO	ISO 24571:2022 — Traditional Chinese medicine — General requirements for the basic safety and essential performance of electro-acupuncture stimulators	NA	quality control & safety	IS
Int125	herbal medicine	2022	ISO/TC 249/SC 1	ISO	ISO 23965:2022 — Traditional Chinese medicine — Bupleurum chinense, Bupleurum scorzonerifolium and Bupleurum falcatum root	NA	quality control & safety	IS
Int124	herbal medicine	2022	ISO/TC 249/SC 1	ISO	ISO 23964:2022 — Traditional Chinese medicine — Saposhnikovia divaricata root and rhizome	NA	quality control & safety	IS
Int123	herbal medicine	2022	ISO/TC 249/SC 1	ISO	ISO 23963-2:2022 — Traditional Chinese medicine — Requirements for process traceability system of Chinese materia medica and decoction pieces — Part 2: Electronic labelling	NA	quality control & safety	IS
Int122	herbal medicine	2022	ISO/TC 249/SC 1	ISO	ISO 23963-1:2022 — Traditional Chinese medicine — Requirements for process traceability systems in Chinese materia medica and decoction pieces — Part 1: Components	NA	quality control & safety	IS
Int121	acupuncture & moxibustion	2022	ISO/TC 249/SC 1	ISO	ISO 23958-2:2022 — Traditional Chinese medicine — Dermal needles for single use — Part 2: Roller-type	NA	education & terminology	IS
Int120	acupuncture & moxibustion	2022	ISO/TC 249/SC 1	ISO	ISO 23958-1:2022 — Traditional Chinese medicine — Dermal needles for single use — Part 1: Tapping-type	NA	education & terminology	IS
Int119	herbal medicine	2022	ISO/TC 249/SC 1	ISO	ISO 23956:2022 — Traditional Chinese medicine — Determination of benzopyrene in processed natural products	NA	quality control & safety	IS
Int118	herbal medicine	2022	ISO/TC 249/SC 1	ISO	ISO 22586:2022 — Traditional Chinese medicine — Paeonia lactiflora root — White peony root	NA	quality control & safety	IS
Int117	herbal medicine	2022	ISO/TC 249/SC 1	ISO	ISO 22585:2022 — Traditional Chinese medicine — Codonopsis pilosula root	NA	quality control & safety	IS
Int116	herbal medicine	2022	ISO/TC 249/SC 1	ISO	ISO 19609-4:2022 — Traditional Chinese medicine — Quality and safety of raw materials and finished products made with raw materials — Part 4: Testing for preservatives and unwanted compounds	NA	quality control & safety	IS
Int115	herbal medicine	2022	ISO/TC 249/SC 1	ISO	ISO 19609-3:2022 — Traditional Chinese medicine — Quality and safety of raw materials and finished products made with raw materials — Part 3: Testing for contaminants	NA	quality control & safety	IS
Int114	herbal medicine	2022	ISO/TC 249/SC 1	ISO	ISO 18665:2022 — Traditional Chinese medicine — Herbal decoction apparatus	NA	quality control & safety	IS
Int073	herbal medicine	2022	Mao J, et al.	SIO	Integrative Medicine for Pain Management in Oncology: Society for Integrative Oncology–ASCO Guideline.	cancer pain	quality control & safety	IGPG
Int017	TCMg	2022	WHO	WHO	WHO international standard terminologies on traditional Chinese medicine	NA	education & terminology	IS
Int016	herbal medicine	2022	WHO	WHO	TRS 1044 - 56th report of the WHO Expert Committee on Specifications for Pharmaceutical Preparations	NA	harmonisation	IGPG
Int339	NS	2023	AAPB	AAPB	Evidence-Based Practice in Biofeedback and Neurofeedback (4th ed.)	neurology	reporting	IGPG
Int362	NS	2023	DTx	DTx	Policymaker & Payor DTx Evaluation Toolkit	NA	AI	IGPG
IntRB881	herbal medicine	2023	EDQM	EDQM	Wild thyme	NA	quality control & safety	IS
IntRB861	herbal medicine	2023	EDQM	EDQM	Toadflax herb	NA	quality control & safety	IS
IntRB841	herbal medicine	2023	EDQM	EDQM	Serratula coronata herb	NA	quality control & safety	IS
IntRB830	herbal medicine	2023	EDQM	EDQM	Saposhnikovia root	NA	quality control & safety	IS
IntRB817	herbal medicine	2023	EDQM	EDQM	Rhubarb dry extract, standardised	NA	quality control & safety	IS
IntRB816	herbal medicine	2023	EDQM	EDQM	Rhubarb	NA	quality control & safety	IS
IntRB801	herbal medicine	2023	EDQM	EDQM	Pulsatilla chinensis rhizome and root	NA	quality control & safety	IS
IntRB721	herbal medicine	2023	EDQM	EDQM	Lavender oil	NA	quality control & safety	IS
IntRB681	herbal medicine	2023	EDQM	EDQM	Goldenrod, European	NA	quality control & safety	IS
IntRB680	herbal medicine	2023	EDQM	EDQM	Goldenrod	NA	quality control & safety	IS
IntRB632	herbal medicine	2023	EDQM	EDQM	Coriander oil	NA	quality control & safety	IS
IntRB626	herbal medicine	2023	EDQM	EDQM	Codonopsis root	NA	quality control & safety	IS
IntRB574	herbal medicine	2023	EDQM	EDQM	Berberis aristata stem	NA	quality control & safety	IS
IntRB552	herbal medicine	2023	EDQM	EDQM	Arnica flower	NA	quality control & safety	IS
IntRB437	herbal medicine	2023	EDQM	EDQM	Stramonium for homoeopathic preparations	NA	quality control & safety	IS
IntRB431	herbal medicine	2023	EDQM	EDQM	Mandragora for homoeopathic preparations	NA	quality control & safety	IS
IntRB425	herbal medicine	2023	EDQM	EDQM	Hyoscyamus for homoeopathic preparations	NA	quality control & safety	IS
IntRB421	homeopathy	2023	EDQM	EDQM	Ferrum metallicum for homoeopathic preparations	NA	quality control & safety	IS
IntRB420	herbal medicine	2023	EDQM	EDQM	Ephedra vulgaris for homoeopathic preparations	NA	quality control & safety	IS
IntRB412	herbal medicine	2023	EDQM	EDQM	Bryonia for homoeopathic preparations	NA	quality control & safety	IS
IntRB959	herbal medicine	2023	EMA	EMA	Juniperi galbulus	NA	quality control & safety	IS
Pub95	acupuncture & moxibustion	2023	Ma P et al.	database	The SHARE: SHam Acupuncture REporting guidelines and a checklist in clinical trials	NA	reporting	IGPG
Int356	tuina, massage	2023	Zhang X, et al.	EQUATOR Network	STandardsfor Reporting Interventions in Clinical Trials Of Tuina/Massage (STRICTOTM): Extending the CONSORTstatement	NA	reporting	IGPG
IntRB445	herbal medicine	2023	ESCOP	ESCOP	Ginseng radix (Ginseng)	NA	quality control & safety	IS
IntRB444	herbal medicine	2023	ESCOP	ESCOP	Passiflorae herba (Passionflower herb)	NA	quality control & safety	IS
Int343	NS	2023	Christensen RE, et al.	GIN	Development of an international glossary for clinical guidelines collaboration	NA	education & terminology	IGPG
Int237	NS	2023	ICH	ICH	M7(R2) Assessment and Control of DNA Reactive (Mutagenic) Impurities in Pharmaceuticals to Limit Potential Carcinogenic Risk	NA	quality control & safety	IGPG
Int236	NS	2023	ICH	ICH	Q14 Analytical Procedure Development	NA	quality control & safety	IGPG
Int235	NS	2023	ICH	ICH	Q9(R1) Quality Risk Management	NA	quality control & safety	IGPG
Int211	herbal medicine	2023	ISO/TC 215	ISO	ISO/TS 5044:2023 — Health informatics — Information model for quality control of traditional Chinese medicinal products	NA	education & terminology	IS
Int210	ayurverda	2023	ISO/TC 215	ISO	ISO/TR 4421:2023 Health informatics — Introduction to Ayurveda informatics	NA	education & terminology	IS
Int113	herbal medicine	2023	ISO/TC 249/SC 1	ISO	ISO/TS 13126:2023 — Traditional Chinese medicine — Determination of ochratoxin A in natural products by liquid chromatography coupled with fluorescence detector	NA	quality control & safety	IS
Int112	herbal medicine	2023	ISO/TC 249/SC 1	ISO	ISO 9306:2023 — Traditional Chinese medicine — Ephedra sinica, Ephedra intermedia and Ephedra equisetina herbaceous stem	NA	quality control & safety	IS
Int111	herbal medicine	2023	ISO/TC 249/SC 1	ISO	ISO 7450:2023 — Traditional Chinese medicine — Pinellia ternata tuber	NA	quality control & safety	IS
Int110	herbal medicine	2023	ISO/TC 249/SC 1	ISO	ISO 7177:2023 — Traditional Chinese medicine — Coptis chinensis and Coptis japonica rhizome	NA	quality control & safety	IS
Int109	herbal medicine	2023	ISO/TC 249/SC 1	ISO	ISO 5228:2023 — Traditional Chinese medicine — Rheum palmatum, Rheum tanguticum and Rheum officinale root and rhizome	NA	quality control & safety	IS
Int108	herbal medicine	2023	ISO/TC 249/SC 1	ISO	ISO 4904:2023 — Traditional Chinese medicine — Inner pack of decoction pieces	NA	quality control & safety	IS
Int107	herbal medicine	2023	ISO/TC 249/SC 1	ISO	ISO 4564:2023 — Traditional Chinese medicine — Scutellaria baicalensis root	NA	quality control & safety	IS
Int106	acupuncture & moxibustion	2023	ISO/TC 249/SC 1	ISO	ISO 22587:2023 — Traditional Chinese medicine — Acupoint magnetotherapy plasters for single use	NA	quality control & safety	IS
Int105	herbal medicine	2023	ISO/TC 249/SC 1	ISO	ISO 20759:2023 — Traditional Chinese medicine — Artemisia argyi leaf	NA	quality control & safety	IS
Int072	herbal medicine	2023	Mao J, et al.	SIO	Integrative Medicine for Pain Management in Oncology: Society for Integrative Oncology-ASCO Guideline Summary and Q&A	cancer	quality control & safety	IGPG
Int071	TCMg	2023	Carlson LE, et al.	SIO	Integrative Oncology Care of Symptoms of Anxiety and Depression in Adults With Cancer: Society for Integrative Oncology–ASCO Guideline	cancer anxiety	quality control & safety	IGPG
Int068	herbal medicine	2023	TRAFFIC	TRAFFIC	Guidelines for Risk Assessment in the Utilisation of Medicinal Fauna and Flora	NA	quality control & safety	IGPG
Int067	acupuncture & moxibustion	2023	WFAS	WFAS	WFAS 009.1—2023 Good clinical practice of acupuncture-moxibustion research	NA	education & terminology	IGPG
Int065	acupuncture & moxibustion	2023	WFAS	WFAS	WFAS 008.1—2023 Guideline for registry of acupuncture-moxibustion clinical research	NA	education & terminology	IGPG
Int064	acupuncture & moxibustion	2023	WFAS	WFAS	WFAS 007.9—2023 Clinical guideline on acupuncture and moxibustion—Gastroesophageal reflux disease (GERD)	gastroesophageal reflux disease (GERD)	education & terminology	IGPG
Int063	acupuncture & moxibustion	2023	WFAS	WFAS	WFAS 007.8—2023 Clinical guideline on acupuncture and moxibustion—Migraine	migraine	education & terminology	IGPG
Int062	acupuncture & moxibustion	2023	WFAS	WFAS	WFAS 007.7—2023 Clinical guideline on acupuncture and moxibustion—Non-specific low back pain	non-specific low back pain	education & terminology	IGPG
Int061	acupuncture & moxibustion	2023	WFAS	WFAS	WFAS 007.5—2023 Clinical guideline on acupuncture and moxibustion—Allergic rhinitis	allergic rhinitis	education & terminology	IGPG
Int060	acupuncture & moxibustion	2023	WFAS	WFAS	WFAS 007.4—2023 Clinical guideline on acupuncture and moxibustion—Chronic constipation	chronic constipation	education & terminology	IGPG
Int059	acupuncture & moxibustion	2023	WFAS	WFAS	WFAS 007.3—2023 Clinical guideline on acupuncture and moxibustion—Adult depressive disorder (mild - moderate degree)	adult depressive disorder	education & terminology	IGPG
Int058	acupuncture & moxibustion	2023	WFAS	WFAS	WFAS 007.2—2023 Clinical guideline on acupuncture and moxibustion—Smoking cessation	smoking cessation	education & terminology	IGPG
Int057	acupuncture & moxibustion	2023	WFAS	WFAS	WFAS 007.1—2023 Norms for formulation and evaluation of the clinical practice guidelines of acupuncture and moxibustion	NA	education & terminology	IS
Int056	cupping	2023	WFAS	WFAS	WFAS 006.9—2023 Technical benchmark of acupuncture and moxibustion—Cupping	NA	education & terminology	IS
Int055	acupuncture & moxibustion	2023	WFAS	WFAS	WFAS 006.8—2023 Technical benchmark of acupuncture and moxibustion—Moxibustion manipulations	NA	education & terminology	IS
Int054	acupuncture & moxibustion	2023	WFAS	WFAS	WFAS 006.7—2023 Technical benchmark of acupuncture and moxibustion—Filiform needle	NA	education & terminology	IS
Int053	acupuncture & moxibustion	2023	WFAS	WFAS	WFAS 006.6—2023 Technical benchmark of acupuncture and moxibustion—Electroacupuncture	NA	education & terminology	IS
Int052	acupuncture & moxibustion	2023	WFAS	WFAS	WFAS 006.5—2023 Technical benchmark of acupuncture and moxibustion—Periocular acupuncture	NA	education & terminology	IS
Int051	acupuncture & moxibustion	2023	WFAS	WFAS	WFAS 006.4—2023 Technical benchmark of acupuncture and moxibustion—Guasha	NA	education & terminology	IS
Int050	acupuncture & moxibustion	2023	WFAS	WFAS	WFAS 006.3—2023 Technical benchmark of acupuncture and moxibustion—Toujiu	NA	education & terminology	IS
Int049	acupuncture & moxibustion	2023	WFAS	WFAS	WFAS 006.2—2023 Technical benchmark of acupuncture and moxibustion—Scalp acupuncture	NA	education & terminology	IS
Int048	acupuncture & moxibustion	2023	WFAS	WFAS	WFAS 006.1—2023 Technical benchmark of acupuncture and moxibustion—General rules for drafting	NA	education & terminology	IS
Int047	acupuncture & moxibustion	2023	WFAS	WFAS	WFAS 005.1—2023 General requirements for the risk control in the safe use of acupuncture	NA	quality control & safety	IS
IntXQ1448	acupuncture & moxibusition	2023	WFAS	WFAS	WFAS005.1-2023 General requirements for the risk control in the safe use of acupuncture (针刺安全使用风险控制通则)	NA	quality control & safety	IGPG
IntXQ1449	acupuncture & moxibusition	2023	WFAS	WFAS	WFAS006.1-2023 Technical henchmark of acupuncture and moxibustion - General rules for drafting (针灸技术操作规范 编写通则)	NA	education & terminology	IGPG
IntXQ1450	acupuncture & moxibusition	2023	WFAS	WFAS	WFAS006.2-2023 Technical benchmark of acupuncture and moxibustion - Scalp acupuncture (针灸技术操作规范 头针)	NA	education & terminology	IGPG
IntXQ1451	acupuncture & moxibusition	2023	WFAS	WFAS	WFAS006.3-2023 Technical benchmark of acupuncture and moxibustion - Toujiu (针灸技术操作规范 透灸)	NA	education & terminology	IGPG
IntXQ1452	guasha	2023	WFAS	WFAS	WFAS006.4-2023 Technical benchmark of acupuncture and moxibustion - Guasha (针灸技术操作规范 刮痧)	NA	education & terminology	IGPG
IntXQ1453	acupuncture & moxibusition	2023	WFAS	WFAS	WFAS006.5-2023 Technical benchmark of acupuncture and moxibustion - Periocular acupuncture (针灸技术操作规范 眼针)	NA	education & terminology	IGPG
IntXQ1454	acupuncture & moxibusition	2023	WFAS	WFAS	WFAS006.6-2023 Technical benchmark of acupuncture and moxibustion - Electroacupuncture (针灸技术操作规范 电针)	NA	education & terminology	IGPG
IntXQ1455	acupuncture & moxibusition	2023	WFAS	WFAS	WFAS006.7-2023 Technical benchmark of acupuncture and moxibustion - Filiform needle (针灸技术操作规范 毫针)	NA	education & terminology	IGPG
IntXQ1456	acupuncture & moxibusition	2023	WFAS	WFAS	WFAS006.8-2023 Technical banchmark of acupuncture and moxibustion - Moxibustion (针灸技术操作规范 艾灸)	NA	education & terminology	IGPG
IntXQ1457	cupping	2023	WFAS	WFAS	WFAS006.9-2023 Technical benchmark of acupuncture and moxibustion - cupping (针灸技术操作规范 拔罐)	NA	education & terminology	IGPG
IntXQ1458	acupuncture & moxibusition	2023	WFAS	WFAS	WFAS007.1-2023 Norms for formulation and evaluation of the clinical guideline on acupuncture and moxibustion (针灸临床实践指南制定及其评估规范)	NA	education & terminology	IGPG
IntXQ1459	acupuncture & moxibusition	2023	WFAS	WFAS	WFAS007.2-2023 Clinical guideline on acupuncture and moxibustion - Smoking cessation (针灸临床实践指南 戒烟)	Smoking cessation	education & terminology	IGPG
IntXQ1460	acupuncture & moxibusition	2023	WFAS	WFAS	WFAS007.3-2023 Clinical guideline on acupuncture and moxibustion - Adult major depressive disorder (mild-moderate degree) (针灸临床实践指南 成人轻中度抑郁症)	Adult major depressive disorder (mild-moderate degree)	education & terminology	IGPG
IntXQ1461	acupuncture & moxibusition	2023	WFAS	WFAS	WFAS007.4-2023 Clinical guideline on acupuncture and moxibustion - Chronic costipation (针灸临床实践指南 慢性便秘)	Chronic costipation	education & terminology	IGPG
IntXQ1462	acupuncture & moxibusition	2023	WFAS	WFAS	WFAS007.5-2023 Clinical guideline on acupuncture and moxibustion - Allergic rhinitis (针灸临床实践指南 过敏性鼻炎)	Allergic rhinitis	education & terminology	IGPG
IntXQ1463	acupuncture & moxibusition	2023	WFAS	WFAS	WFAS007.6-2023 Clinical guideline on acupuncture and moxibustion - Female urinary incontinence (针灸临床实践指南 女性尿失禁)	Female urinary incontinence	education & terminology	IGPG
IntXQ1464	acupuncture & moxibusition	2023	WFAS	WFAS	WFAS007.8-2023 Clinical guideline on acupuncture and moxibustion - migraine (针灸临床实践指南 偏头痛)	migraine	education & terminology	IGPG
IntXQ1465	acupuncture & moxibusition	2023	WFAS	WFAS	WFAS007.9-2023 Clinical guideline on acupuncture and moxibustion - Gastroesophageal relfux disease (GERD) (针灸临床实践指南 胃食管反流病)	Gastroesophageal relfux disease (GERD)	education & terminology	IGPG
IntXQ1466	acupuncture & moxibusition	2023	WFAS	WFAS	WFAS008.1-2023 Guideline for registry study on acupuncture and moxibustion clinical (针灸病例注册登记实施指南)	NA	reporting	IGPG
IntXQ1467	acupuncture & moxibusition	2023	WFAS	WFAS	WFAS009.1-2023 Good clinical practice of acupuncture and moxibustion research (针灸临床研究管理规范)	NA	reporting	IGPG
Int015	TCIMg	2023	WHO	WHO	Integrating traditional and complementary medicine into health systems: social, economic and health considerations	NA	quality control & safety	IGPG
IntWX395	herbal medicine	2024	AOAC	AOAC	AOAC INTERNATIONAL Guidelines for Laboratories Performing Microbiological and Chemical Analyses of Food, Dietary Supplements, Pharmaceuticals, and Cannabis	NA	quality control & safety	IGPG
IntRB863	herbal medicine	2024	EDQM	EDQM	Tormentil	NA	quality control & safety	IS
IntRB855	herbal medicine	2024	EDQM	EDQM	Szechwan lovage rhizome	NA	quality control & safety	IS
IntRB843	herbal medicine	2024	EDQM	EDQM	Shepherd’s purse	NA	quality control & safety	IS
IntRB823	herbal medicine	2024	EDQM	EDQM	Round amomum fruit	NA	quality control & safety	IS
IntRB819	herbal medicine	2024	EDQM	EDQM	Rose flower	NA	quality control & safety	IS
IntRB815	herbal medicine	2024	EDQM	EDQM	Rhodiola root and rhizome	NA	quality control & safety	IS
IntRB800	herbal medicine	2024	EDQM	EDQM	Psyllium seed	NA	quality control & safety	IS
IntRB796	herbal medicine	2024	EDQM	EDQM	Polygonum multiflorum stem	NA	quality control & safety	IS
IntRB784	herbal medicine	2024	EDQM	EDQM	Pelargonium root	NA	quality control & safety	IS
IntRB771	herbal medicine	2024	EDQM	EDQM	Oak bark	NA	quality control & safety	IS
IntRB755	herbal medicine	2024	EDQM	EDQM	Milk thistle fruit	NA	quality control & safety	IS
IntRB754	herbal medicine	2024	EDQM	EDQM	Milk thistle dry extract, refined and standardised	NA	quality control & safety	IS
IntRB746	herbal medicine	2024	EDQM	EDQM	Mate leaf	NA	quality control & safety	IS
IntRB731	herbal medicine	2024	EDQM	EDQM	Lonicera japonica flower	NA	quality control & safety	IS
IntRB711	herbal medicine	2024	EDQM	EDQM	Ispaghula husk	NA	quality control & safety	IS
IntRB703	herbal medicine	2024	EDQM	EDQM	Immortelle flower	NA	quality control & safety	IS
IntRB689	herbal medicine	2024	EDQM	EDQM	Gumweed herb	NA	quality control & safety	IS
IntRB688	herbal medicine	2024	EDQM	EDQM	Guarana	NA	quality control & safety	IS
IntRB686	herbal medicine	2024	EDQM	EDQM	Green tea	NA	quality control & safety	IS
IntRB685	herbal medicine	2024	EDQM	EDQM	Green bean pod	NA	quality control & safety	IS
IntRB649	herbal medicine	2024	EDQM	EDQM	Eclipta herb with root	NA	quality control & safety	IS
IntRB628	herbal medicine	2024	EDQM	EDQM	Cola	NA	quality control & safety	IS
IntRB618	herbal medicine	2024	EDQM	EDQM	Cinnamon bark oil, Ceylon	NA	quality control & safety	IS
IntRB614	herbal medicine	2024	EDQM	EDQM	Chrysanthemum flower	NA	quality control & safety	IS
IntRB608	herbal medicine	2024	EDQM	EDQM	Centaury	NA	quality control & safety	IS
IntRB607	herbal medicine	2024	EDQM	EDQM	Cassia oil	NA	quality control & safety	IS
IntRB597	herbal medicine	2024	EDQM	EDQM	Cannabis flower	NA	quality control & safety	IS
IntRB588	herbal medicine	2024	EDQM	EDQM	Bogbean leaf	NA	quality control & safety	IS
IntRB543	herbal medicine	2024	EDQM	EDQM	Amomum fruit	NA	quality control & safety	IS
IntRB542	herbal medicine	2024	EDQM	EDQM	Alpinia oxyphylla fruit	NA	quality control & safety	IS
IntRB534	herbal medicine	2024	EDQM	EDQM	Agnus castus fruit	NA	quality control & safety	IS
IntRB532	herbal medicine	2024	EDQM	EDQM	Adhatoda vasica leaf	NA	quality control & safety	IS
IntRB441	herbal medicine	2024	EDQM	EDQM	Homoeopathic preparations	NA	quality control & safety	IS
IntRB432	herbal medicine	2024	EDQM	EDQM	Nux-vomica for homoeopathic preparations	NA	quality control & safety	IS
IntRB415	homeopathy	2024	EDQM	EDQM	Calcium iodatum for homoeopathic preparations	NA	quality control & safety	IS
IntRB1005	homeopathy	2024	EDQM	EDQM	Homoeopathic pillules, coated	NA	quality control & safety	IS
IntRB1002	herbal medicine	2024	EDQM	EDQM	Methods of preparation of homoeopathic stocks and potentisation	NA	quality control & safety	IS
Int299	NS	2024	Li X, et al.	EQUATOR Network	The reporting checklist for Chinese patent medicine guidelines: RIGHT for CPM	NA	reporting	IGPG
Int298	NS	2024	Akl EA, et al.	EQUATOR Network	Extension of the PRISMA 2020 statement for living systematic reviews (PRISMA-LSR): checklist and explanation	NA	reporting	IGPG
IntRB443	herbal medicine	2024	ESCOP	ESCOP	Juglandis folium (Walnut leaf)	NA	quality control & safety	IS
IntRB442	herbal medicine	2024	ESCOP	ESCOP	Epilobii herba (Willow herb)	NA	quality control & safety	IS
Int295	NS	2024	Rubio IT, et al.	EUSOMA	European guidelines for the diagnosis, treatment and follow-up of breast lesions with uncertain malignant potential (B3 lesions) developed jointly by EUSOMA, EUSOBI, ESP (BWG) and ESSO	breast lesions with uncertain malignant potential (B3 lesions)	reporting	IGPG
Int363	NS	2024	HIMSS	HIMSS	Assessing Digital Maturity: The DigiMTM Digital Maturity Model for Health Systems	NA	AI	IGPG
Int234	NS	2024	ICH	ICH	M12 Drug Interaction Studies	NA	quality control & safety	IGPG
Int233	NS	2024	ICH	ICH	M13A EWG Bioequivalence for Immediate-Release Solid Oral Dosage Forms	NA	quality control & safety	IGPG
Int232	NS	2024	ICH	ICH	Q3C(R9) Guideline for Residual Solvents	NA	quality control & safety	IGPG
Int231	NS	2024	ICH	ICH	Q4B(R1) Evaluation and Recommendation of Pharmacopoeial Texts for Use in the ICH Regions	NA	quality control & safety	IGPG
Int209	ayurverda	2024	ISO/TC 215	ISO	ISO/TS 6204:2024 Health Informatics — Categorial structures for representation of Ayurvedic medicinal water — Decocting process in Ayurveda	NA	education & terminology	IS
Int104	herbal medicine	2024	ISO/TC 249/SC 1	ISO	ISO/TS 6818:2024 — Traditional Chinese medicine — Test method for moxa floss quality — Concentration of waste particles	NA	quality control & safety	IS
Int103	TCMg	2024	ISO/TC 249/SC 1	ISO	ISO/TS 23961-3:2024 — Traditional Chinese medicine — Vocabulary for diagnostics — Part 3: Abdomen	NA	education & terminology	IS
Int102	herbal medicine	2024	ISO/TC 249/SC 1	ISO	ISO/TR 18986:2024 — Traditional Chinese medicine — Report on the global industry and standardization development of Panax ginseng	NA	quality control & safety	IS
Int101	herbal medicine	2024	ISO/TC 249/SC 1	ISO	ISO 9319:2024 — Traditional Chinese medicine — Poria cocos sclerotium	NA	quality control & safety	IS
Int100	herbal medicine	2024	ISO/TC 249/SC 1	ISO	ISO 9299:2024 — Traditional Chinese medicine — Curcuma longa rhizome	NA	quality control & safety	IS
Int099	herbal medicine	2024	ISO/TC 249/SC 1	ISO	ISO 9109:2024 — Traditional Chinese medicine — Rehmannia glutinosa root	NA	quality control & safety	IS
Int098	herbal medicine	2024	ISO/TC 249/SC 1	ISO	ISO 8959:2024 — Traditional Chinese medicine — Eucommia ulmoides stem bark	NA	quality control & safety	IS
Int097	TCMg	2024	ISO/TC 249/SC 1	ISO	ISO 8284:2024 — Traditional Chinese medicine — Simplified accelerated stress simulation methods	NA	quality control & safety	IS
Int096	herbal medicine	2024	ISO/TC 249/SC 1	ISO	ISO 8071:2024 — Traditional Chinese medicine — Ligusticum chuanxiong rhizome	NA	quality control & safety	IS
Int095	herbal medicine	2024	ISO/TC 249/SC 1	ISO	ISO 6904:2024 — Traditional Chinese Medicine — General requirements for the ultrafine powder of herbs	NA	quality control & safety	IS
Int094	acupuncture & moxibustion	2024	ISO/TC 249/SC 1	ISO	ISO 6559:2024 — Traditional Chinese medicine — Sterile three-edge needle for single use	NA	quality control & safety	IS
Int093	herbal medicine	2024	ISO/TC 249/SC 1	ISO	ISO 5471:2024 — Traditional Chinese medicine — Carthamus tinctorius flower	NA	quality control & safety	IS
Int092	herbal medicine	2024	ISO/TC 249/SC 1	ISO	ISO 5076:2024 — Traditional Chinese medicine — Angelica dahurica root	NA	quality control & safety	IS
Int091	herbal medicine	2024	ISO/TC 249/SC 1	ISO	ISO 19025:2024 — Traditional Chinese medicine — Glycyrrhiza uralensis, Glycyrrhiza inflata, and Glycyrrhiza glabra root and rhizome	NA	quality control & safety	IS
Int090	herbal medicine	2024	ISO/TC 249/SC 1	ISO	ISO 13619:2024 — Traditional Chinese medicine — Gardenia jasminoides fruit	NA	quality control & safety	IS
Int089	herbal medicine	2024	ISO/TC 249/SC 1	ISO	ISO 13615:2024 — Traditional Chinese medicine — Atractylodes macrocephala rhizome	NA	quality control & safety	IS
Int350	TCIMg	2024	Carlson LE, et al.	SIO	The Society for Integrative Oncology-American Society of Clinical Oncology Joint Guidelines on Integrative Therapies for Symptom Management-Overview and Key Recommendations	cancer	quality control & safety	IGPG
Int070	herbal medicine	2024	Bower JE, et al.	SIO	Management of Fatigue in Adult Survivors of Cancer: ASCO-SIO Guideline Update	cancer fatigue	quality control & safety	IGPG
Int066	acupuncture & moxibustion	2024	WFAS	WFAS	Clinical practice guideline for acupuncture and moxibustion: Female urinary incontinence	female urinary incontinence	education & terminology	IGPG
Int013	herbal medicine	2024	WHO	WHO	Guidelines: Production	NA	quality control & safety	IGPG
Int012	herbal medicine	2024	WHO	WHO	Guidance for best practices for clinical trials	NA	quality control & safety	IGPG
Int011	herbal medicine	2024	WHO	WHO	Clinical practice guidelines for influenza	influenza	harmonisation	IGPG
IntRB877	herbal medicine	2025	EDQM	EDQM	Walnut leaf	NA	quality control & safety	IS
IntRB875	herbal medicine	2025	EDQM	EDQM	Valerian tincture	NA	quality control & safety	IS
IntRB874	herbal medicine	2025	EDQM	EDQM	Valerian root, cut	NA	quality control & safety	IS
IntRB873	herbal medicine	2025	EDQM	EDQM	Valerian root	NA	quality control & safety	IS
IntRB872	herbal medicine	2025	EDQM	EDQM	Valerian dry hydroalcoholic extract	NA	quality control & safety	IS
IntRB871	herbal medicine	2025	EDQM	EDQM	Valerian dry aqueous extract	NA	quality control & safety	IS
IntRB842	herbal medicine	2025	EDQM	EDQM	Sesame Seed	NA	quality control & safety	IS
IntRB808	herbal medicine	2025	EDQM	EDQM	Quillaia bark	NA	quality control & safety	IS
IntRB794	herbal medicine	2025	EDQM	EDQM	Platycodon root	NA	quality control & safety	IS
IntRB792	herbal medicine	2025	EDQM	EDQM	Phyllanthus emblica fruit	NA	quality control & safety	IS
IntRB750	herbal medicine	2025	EDQM	EDQM	Meadowsweet	NA	quality control & safety	IS
IntRB733	herbal medicine	2025	EDQM	EDQM	Loquat leaf	NA	quality control & safety	IS
IntRB697	herbal medicine	2025	EDQM	EDQM	Hop strobile	NA	quality control & safety	IS
IntRB696	herbal medicine	2025	EDQM	EDQM	Hedge mustard	NA	quality control & safety	IS
IntRB683	herbal medicine	2025	EDQM	EDQM	Grapevine leaf	NA	quality control & safety	IS
IntRB636	herbal medicine	2025	EDQM	EDQM	Cypress oil	NA	quality control & safety	IS
IntRB623	herbal medicine	2025	EDQM	EDQM	Clematis rhizome and root	NA	quality control & safety	IS
IntRB596	herbal medicine	2025	EDQM	EDQM	California poppy	NA	quality control & safety	IS
IntRB585	herbal medicine	2025	EDQM	EDQM	Black cohosh	NA	quality control & safety	IS
IntRB561	herbal medicine	2025	EDQM	EDQM	Australian dodder seed	NA	quality control & safety	IS
IntRB417	herbal medicine	2025	EDQM	EDQM	Crocus for homoeopathic preparations	NA	quality control & safety	IS
IntWX390	NS	2025	Hróbjartsson A, et al.	EQUATOR Network	SPIRIT 2025 explanation and elaboration: updated guideline for protocols of randomised trials	NA	reporting	IGPG
Int297	NS	2025	Hopewell S, et al.	EQUATOR Network	CONSORT2025 Statement: updated guideline for reporting randomised trials	NA	reporting	IGPG
Int342	herbal medicine	2025	Sousa-Pinto B, et al.	GIN	Guidelines International Network: Principles for Use of Artificial Intelligence in the Health Guideline Enterprise	NA	AI	IGPG
IntWX394	NS	2025	ICMJE	ICMJE	Recommendations for the Conduct, Reporting, Editing, and reporting of Scholarly Work in Medical Journals	NA	reporting	IGPG
Int088	herbal medicine	2025	ISO/TC 249/SC 1	ISO	ISO/TR 23975:2025 — Traditional Chinese medicine — Priority list of single herbal medicines for developing standards	NA	quality control & safety	IS
Int087	herbal medicine	2025	ISO/TC 249/SC 1	ISO	ISO 5106:2025 — Traditional Chinese medicine — Polygala tenuifolia and Polygala sibirica root	NA	quality control & safety	IS
Int086	herbal medicine	2025	ISO/TC 249/SC 1	ISO	ISO 19851:2025 — Traditional Chinese medicine — Cinnamomum cassia branch	NA	quality control & safety	IS
Int085	herbal medicine	2025	ISO/TC 249/SC 1	ISO	ISO 19842:2025 — Traditional Chinese medicine — Dioscorea opposita rhizome	NA	quality control & safety	IS
IntQX395	NS	2025	PROTEUS	PROTEUS	The PROTEUS-Practice Guide	NA	reporting	IGPG
Int340	NS	2025	Schünemann HJ, et al.	WHO	An international guideline training and certification programme	NA	reporting	IGPG
Int010	NS	2025	WHO	WHO	Strengthening national capacities in evidence-based decision-making for the uptake and impact of norms and standards	NA	harmonisation	IS
Int009	acupuncture & moxibustion, ayurveda, tuina, unani, siddha	2017-2023	WHO	WHO	Technical Products (TPs) on Norms and standards	NA	education & terminology	IS
Int081	NS	NA	Chen Y, et al.	EQUATOR Network	RIGHT Explanation and Elaboration: guidance for reporting practice guidelines	NA	reporting	IGPG
Int294	herbal medicine	NA	Heinrich M, et al.	GA	Consensus-based reporting guidelines for Phytochemical Characterisation of Medicinal Plant extracts (ConPhyMP)	NA	reporting	IGPG
Int345	NS	NA	GIN	GIN	Guideline Implementation Planning Checklist	NA	reporting	IGPG
Int227	manual and musculoskeletal physical therapies	NA	IFOMPT	IFOMPT	IFOMPT Template Programme Mapping to Standards Document	NA	reporting	IGPG
Int348	acupuncture & moxibustion	NA	SAR	SAR	SAR's Evidence Based Assessments	NA	reporting	IGPG
Int347	acupuncture & moxibustion	NA	Langevin HM, et al.	SAR	White Papers by SAR	NA	reporting	IGPG
IntXQ1479	TCMg	2014	WFCMS	WFCMS	SCM0041-2014 世界中医药学科体系类目	NA	education & terminology	IS
IntXQ1486	TCMg	2014	WFCMS	WFCMS	SCM0012-2014 国际中医医师测试与评审规范	NA	education & terminology	IS
IntXQ1480	herbal medicine	2016	WFCMS	WFCMS	SCM0027-2019 Liang Cha (Herbal Beverage, 凉茶饮料)	NA	quality control & safety	IS
IntXQ1468	TCMg	2017	WFCMS	WFCMS	SCM18-2017-International Clinical Practice Guideline of Chinese Medicine Diabetes (国际中医临床实践指南 糖尿病)	Diabetes	education & terminology	IGPG
IntXQ1477	TCMg	2017	WFCMS	WFCMS	SCM-C 0008-2017 耳穴探测仪	NA	quality control & safety	IS
IntXQ1484	TCMg	2017	WFCMS	WFCMS	SCM0020-2017 中医药健康旅游服务要求	Diabetes	quality control & safety	IS
IntXQ1475	herbal medicine	2018	WFCMS	WFCMS	SCM-C 0011-2018 Bovine Collagen Peptide Powder (牛胶原肽粉)	NA	quality control & safety	IS
IntXQ1483	acupuncture & moxibusition	2018	WFCMS	WFCMS	SCM0023-2019 Standardized Manipulations of Heat-sensitive Moxibustion Therapy (热敏灸技术操作规范)	NA	quality control & safety	IS
IntXQ1482	herbal medicine	2018	WFCMS	WFCMS	SCM0024-2018 标准化煎药中心基本要求	NA	quality control & safety	IS
IntXQ1474	TCIMg	2019	WFCMS	WFCMS	SCM-C 0014-2019 糖脂代谢病（瘅浊）中西医结合诊疗技术规范	metabolism diseases	quality control & safety	IS
IntXQ1476	TCMg	2019	WFCMS	WFCMS	SCM0051-2019 国际中医远程会诊服务规范	NA	quality control & safety	IS
IntXQ1478	TCMg	2019	WFCMS	WFCMS	SCM0050-2019 国际中医远程教育服务规范	NA	education & terminology	IS
IntXQ1481	TCMg	2019	WFCMS	WFCMS	SCM0026-2019 浮针疗法技术操作规范	NA	quality control & safety	IS
IntXQ1469	herbal medicine	2020	WFCMS	WFCMS	SCM 55-2020 Requirements for prescriptioin, dispensing, delivery, decoction and taking of Chinese medicine Part 4: Requirements for Decoction and Taking of Chinese medicine (中药处方、调剂、给付与煎服要求-- 第4部分:中药煎服要求)	NA	quality control & safety	IS
IntXQ1470	herbal medicine	2020	WFCMS	WFCMS	SCM 54-2020 Requirements for prescriptioin, dispensing, delivery, decoction and taking of Chinese medicine Part 3: Requirements for Delivery of Chinese Medicine (中药处方、调剂、给付与煎服要求-- 第3部分:中药给付要求)	NA	quality control & safety	IS
IntXQ1471	herbal medicine	2020	WFCMS	WFCMS	SCM 53-2020 Requirements for prescriptioin, dispensing, delivery, decoction and taking of Chinese medicine Part 2: Requiements for Dispensing of Chinese Medicines (中药处方、调剂、给付与煎服要求-- 第2部分:中药调剂要求)	NA	quality control & safety	IS
IntXQ1472	herbal medicine	2020	WFCMS	WFCMS	SCM 52-2020 Requirements for prescriptioin, dispensing, delivery, decoction and taking of Chinese medicine Part 1: Requirements for Presciption of Chinese Medicine (中药处方、调剂、给付与煎服要求-- 第1部分:中药处方要求)	NA	quality control & safety	IS
IntXQ1473	TCMg	2020	WFCMS	WFCMS	SCM-C 0039-2020 (温控红外灸疗垫)	NA	quality control & safety	IS
Int008	TCIMg	NA	WHO	WHO	Implementation of the WHO Traditional Medicine Strategy 2014-2023	NA	harmonisation	IGPG
Int007	herbal medicine	NA	WHO	WHO	Guidelines: Regulatory standards	NA	quality control & safety	IGPG
Int006	herbal medicine	NA	WHO	WHO	Guidelines: Quality control	NA	quality control & safety	IGPG
Int005	herbal medicine	NA	WHO	WHO	Guidelines: Quality Assurance	NA	quality control & safety	IGPG
Int004	herbal medicine	NA	WHO	WHO	Guidelines: Prequalification	NA	quality control & safety	IGPG
Int003	herbal medicine	NA	WHO	WHO	Guidelines: Inspections	NA	quality control & safety	IGPG
Int002	herbal medicine	NA	WHO	WHO	Guidelines: Distribution	NA	quality control & safety	IGPG
Int001	herbal medicine	NA	WHO	WHO	Guidelines: Development	NA	quality control & safety	IGPG
IntBO1259	herbal medicine	2013	WAHO	WAHO	West African Herbal Pharmacopoeia - Zingiber Officinale	NA	quality control & safety	IS
IntPD1613	herbal medicine	2020	EAEU	EAEU	О Фармакопее Евразийского экономического союза [The Pharmacopoeia of the EAEU]	NA	quality control & safety	IS
IntPD1614	herbal medicine	2016	EAEU	EAEU	Rules of proper production practice of the Eurasian Economic Union	NA	quality control & safety	IS
IntPD1615	herbal medicine	2016	EAEU	EAEU	Rules for Registration and Examination of Safety, Quality and Efficacy of Medical Products	NA	quality control & safety	IS
IntPD1616	herbal medicine	2018	EAEU	EAEU	Rules of proper practice of cultivation, collection, processing and storage of initial raw materials of plant origin	NA	quality control & safety	IS
IntPD1617	herbal medicine	2018	EAEU	EAEU	Об утверждении Правил надлежащей практики выращивания, сбора, обработки и хранения исходного сырья растительного происхождения [Rules for Good Practice in Growing, Harvesting, Processing and Storage of Raw Materials of Plant Origin]	NA	quality control & safety	IGPG
IntPD1618	herbal medicine	2018	EAEU	EAEU	О Руководстве по качеству лекарственных растительных препаратов [Guidelines for the quality of herbal medicinal products]	NA	quality control & safety	IGPG
IntPD1619	herbal medicine	2019	EAEU	EAEU	О Руководстве по выбору тестов и критериев приемлемости для составления спецификаций на лекарственное растительное сырье, растительные фармацевтические субстанции (препараты на основе лекарственного растительного сырья) и лекарственные растительные препараты [Guidelines for the selection of tests and acceptance criteria for the preparation of specifications for medicinal plant materials, herbal p…	NA	quality control & safety	IGPG
IntPD1620	herbal medicine	2019	EAEU	EAEU	О классификаторе лекарственного растительного сырья [Passport of the medicinal plant raw materials classifier]	NA	quality control & safety	IS
IntPD1621	herbal medicine	2019	EAEU	EAEU	О руководстве по контролю рисков микробной контаминации лекарственного растительного сырья, растительных фармацевтических субстанций (препаратов на основе лекарственного растительного сырья) и лекарственных растительных препаратов [Guidelines for Controlling the Risks of Microbial Contamination of Medicinal Plant Materials, herbal pharmaceutical substances (drugs based on medicinal plant material…	NA	quality control & safety	IGPG
IntPD1622	herbal medicine	2018	EAEU	EAEU	О Руководстве по оценке качества лекарственных препаратов на основе комбинаций лекарственного растительного сырья, растительных фармацевтических субстанций (препаратов на основе лекарственного растительного сырья) [Guidelines for assessing the quality of medicinal products based on combinations of medicinal plant material and (or) herbal pharmaceutical substances (drugs based on medicinal herbal …	NA	quality control & safety	IGPG
IntPD1623	herbal medicine	2021	EAEU	EAEU	Требований к исследованию стабильности растительных фармацевтических субстанций (препаратов на основе лекарственного растительного сырья) и лекарственных растительных препаратов [Requirements for the analysis of herbal pharmaceutical substances (preparations based on medicinal plant raw materials) and herbal medicinal products stability]	NA	quality control & safety	IS
IntPD1624	herbal medicine	2022	EAEU	EAEU	О Руководстве по указанию наименования и содержания лекарственного растительного сырья, растительных фармацевтических субстанций (препаратов на основе лекарственного растительного сырья) в общей характеристике лекарственного препарата для медицинского применения, инструкции по медицинскому применению (листке-вкладыше) и маркировке лекарственного растительного препарата [Guidelines for indicating …	NA	quality control & safety	IGPG

## Sheet: Note
Note: 1. The category “herbal medicine” refers to all kinds of herbal medicines, including some of those containing zoological parts, minerals and/or dietary supplements. 2. TCMg refers to general guidelines relevant to traditional Chinese medicine (TCM), without being specific to a particular TCM modality, e.g., Chinese herbal medicine or acupuncture. Similarly, Indian medicine, Korean/Oriental …
