# Supplementary material for: International standards and good practice guidelines in traditional, complementary and integrative medicine: a scoping review
Source: Front Pharmacol. 2026 Apr 9;17:1742400. doi: 10.3389/fphar.2026.1742400 (PMC13102575; doi:10.3389/fphar.2026.1742400)
Supplement: Supplementary file 1 [file Supplementaryfile1.zip › Supplementary Table 5. Systematic reviews, perspectives and commentaries at the interface between ISIGPG and TCIM.XLSX]

## Sheet: Suppl. Table 5
Ref. ID	Category	Year	Authors	Title with URL	Disorder	Topic	Author adresses (international bodies, conutries or regions)	Included years	IS & IGPG	Included studies	Participants	Methodological quality assessment (adequate/inadequate)	Effects and safety
CD000008.PUB2	acupuncture & moxibustion	2003	McCarney RW, et al.	Acupuncture for chronic asthma	chronic asthma	reporting	UK, Germany	2008	needle acupuncture or other forms of stimulation of acupuncture vs control treatment (no treatment in addition to conventional asthma treatment, sham or placebo interventions, active comparator interventions)	12	350	poor and inadequate	not enough evidence
CD000253.PUB4	herbal medicine	2017	Evans JR, et al.	Antioxidant vitamin and mineral supplements for preventing age-related macular degeneration	age-related macular degeneration	reporting	UK, Finland, , Norway	1946-2017	vitamin or mineral supplement (alone or in combination) vs control	5	76756	moderate	No effectcts
CD000353.PUB2	homeopathy	2004	McCarney RW, et al.	Homeopathy for chronic asthma	Chronic asthma	reporting	UK	2007	homeopathy vs placebo	6	556	variable quality	insufficient evidence
CD000390.PUB2	massage	2004	Vickers A, et al.	Massage for promoting growth and development of preterm and/or low birth -weight infants	preterm and/or low birth -weight infants	reporting	USA, Canada, UK	2003	Massage vs non massage	14	NA	weak	slight, positive effect on postnatal complications and weight at 4 ‐ 6 months
CD001218.PUB3	acupuncture & moxibustion	2016	Linde K, et al.	Acupuncture for the prevention of episodic migraine	episodic migraine	reporting	Germany, Italy, China, USA, UK	2008-2016	acupuncture intervention vs a no-acupuncture control (no prophylactic treatment or routine care only), a sham-acupuncture intervention, or prophylactic drug	21	4985	moderate	↓headache
CD001351.PUB2	acupuncture & moxibustion	2005	Furlan AD, et al.	Acupuncture and dry-needling for low back pain	low back pain (LBP)	reporting	Canada, Netherlands, USA, Japan	1996-2003	acupuncture (that involves needling) vs control	3	NA	low	↓low-back pain
CD001940	herbal medicine	2000	Liu JP, et al.	Chinese medicinal herbs for chronic hepatitis B	Chronic hepatitis B	reporting	China, UK	2000	Chinese medicinal herbs (single or compound) compared with placebo, no intervention, general non‐specific treatment or interferon treatment	9	936	1/9	↓HBsAg, ↓HBeAg, ↓HBV DNA
CD002123	acupuncture & moxibustion	2002	Proctor M, et al.	Transcutaneous electrical nerve stimulation for primary dysmenorrhoea	Primary dysmenorrhoea	reporting	New Zealand, Australia, Kenya, China, Australia	2009	frequency TENS vs placebo, no treatment, or medical treatment	7	NA	NA	↓pain (high‐frequency TENS)
CD002124.PUB2	herbal medicine	2016	Pattanittum P, et al.	Dietary supplements for dysmenorrhoea	dysmenorrhoea	reporting	Thailand, New Zealand	2015	dietary supplements vs other dietary supplements, placebo, no treatment, or conventional analgesia	27	3101	low or very low	no high quality evidence
CD002231	herbal medicine	2001	Liu JP, et al.	Chinese medicinal herbs for asymptomatic carriers of hepatitis B virus infection	Chronic hepatitis B	reporting	China, UK	2000	Chinese medicinal herbs (single herb or compound of herbs) compared with placebo, no intervention, general non‐specific treatment, or interferon treatment.	3	307	poor	↓HBsAg, ↓HBeAg
CD003150.PUB3	aromatherapy	2020	Ball EL, et al.	Aromatherapy for dementia	dementia	reporting	UK	2020	fragrance from plants as aromatherapy vs placebo or with usual treatment	13	708	very low, low and moderate	insufficient evidence
CD003183	herbal medicine	2001	Liu JP, et al.	Medicinal herbs for hepatitis C virus infection	Chronic hepatitis C	reporting	China, USA, Japan, Denmark	2001	medicinal herbs versus control interventions (four placebo, four interferon, two other herbs)	10	517	4/6	↓HCV RNA; ↓AST and ALT; ↓gamma‐glutamyltranspeptidase
CD003399	homeopathy	2003	Smith CA	Homoeopathy for induction of labour	induction of labour	reporting	Australia	2009	homeopathy used for third trimester cervical ripening or labour induction with placebo vs no treatment or other methods	2	133	insufficient evidence	insufficient evidence
CD003444.PUB2	herbal medicine	2005	Rathbone J, et al.	Chinese herbal medicine for schizophrenia	schizophrenia	reporting	UK, China	2003-2012	Chinese herbs (single or mixture) vs placebo/no treatment or antipsychotic drugs	7	1031217	2/5	↓constipation
CD003521.PUB2	acupuncture & moxibustion, audio‐analgesia, acupressure, aromatherapy, hypnotherapy, massage	2006	Smith CA, et al.	Complementary and alternative therapies for pain management in labour	pain management in labour	reporting	Australia	1980-2006	TCIM vs placebo, no treatment or pharmacological forms	14	1537		↓labour pain (ccupuncture and hypnosis)
CD003642.PUB2	herbal medicine	2002	Liu JP, et al.	Chinese herbal medicines for type 2 diabetes mellitus	T2DM	reporting	China, Norway	NA	herbal medicines versus placebo, pharmacological or non‐pharmacological interventions	6	8302	low	↓blood sugar
CD003788.PUB2	acupuncture & moxibustion	2005	Casimiro L, et al.	Acupuncture and electroacupuncture for the treatment of rheumatoid arthritis	Rheumatoid arthritis	reporting	Canada	2001-2005	randomized controlled trials and controlled clinical trials	2	84	poor	↓symptomatic knee pain
CD003937.PUB2	herbal medicine	2005	Liu JP, et al.	Herbal medicines for treating HIV infection and AIDS	AIDS	reporting	China, USA	2004	herbal medicines vs no intervention, placebo, or antiretroviral drugs	9	499	adequate	↑quality of life; ↓diarrhoea, ↑adverse effects
CD003962.PUB3	herbal medicine	2024	Tunnicliffe DJ, et al.	Non-immunosuppressive treatment for IgA nephropathy	IgA nephropathy	reporting	Australia, UK, Canada	2023	RCTs and quasi‐RCTs	80	4856	few, small, and of insufficient	insufficient evidence
CD004046.PUB4	acupuncture & moxibustion	2018	Smith CA, et al.	Acupuncture for depression	depression	reporting	Australia, Korea, China	2016	acupuncture vs control acupuncture, no treatment, medication, other structured psychotherapies (cognitive‐behavioural therapy, psychotherapy, or counselling), or standard care	64	7104	very low, low	↓severity of depression
CD004073.PUB4	herbal medicine	2016	Balogun OO, et al.	Vitamin supplementation for preventing miscarriage	miscarriage	reporting	Japan, Australia	2015	vitamins vs either placebo, other vitamins, no vitamins or other interventions	40	276820	low, moderate and high	↓stillbirth
CD004116.PUB2	herbal medicine	2006	Liu JP, et al.	Herbal medicines for treatment of irritable bowel syndrome	Irritable bowel syndrome	reporting	China, Norway, Denmark	2004	herbal medicines vs no treatment, placebo, pharmacological interventions	75	7957	3/72	↓irritable bowel syndrome
CD004131.PUB3	acupuncture & moxibustion	2016	Yang A, et al.	Acupuncture for stroke rehabilitation	Stroke	reporting	China, Hong Kong	1980-2015	acupuncture (needling) vs placebo, sham, or no acupuncture	31	2257	low or very low	insufficient evidence
CD004192.PUB4	herbal medicine	2020	Parks NE, et al.	Dietary interventions for multiple sclerosis-related outcomes	multiple sclerosis	reporting	Canada, Italy, USA	2019	specific whole foods, macronutrients, and natural health products vs placebo or another intervention	41	2976	very low, low	insufficient evidence
CD004520.PUB7	herbal medicine	2016	Chen X, et al.	Chinese herbal medicine for oesophageal cancer	oesophageal cancer	reporting	China	2015	Chinese herbal medicines vs radiotherapy or chemotherapy with/without the addition of Chinese herbal medicine	9	490	unclear or high risk of bias	no evidence
CD004560.PUB4	herbal medicine	2012	Jiang L, et al.	Chinese medicinal herbs for acute bronchitis	Acute bronchitis	reporting	China	1980-2011	Chinese medicinal herbs vs placebo, antibiotics or other Western medicines	74	6877	0/74	insufficient evidence
CD004849.PUB2	Taiji	2019	Mudano AS, et l.	Tai Chi for rheumatoid arthritis	rheumatoid arthritis	reporting	USA, Canada	2002-2018	RCTs	7	345	very low	insufficient evidence
CD004877.PUB3	herbal medicine	2012	Huang Y, et al.	Chinese medicinal herbs for sore throat	Sore throat	reporting	China	2012	RCTs	12	1954	2 medium/10 poor	↓pharyngitis, ↓tonsillitis
CD004921.PUB2	herbal medicine	2007	Zhang M, et al.	Chinese medicinal herbs to treat the side-effects of chemotherapy in breast cancer patients	Breast Cancer	reporting	China, USA	1996-2007	Chinese herbs vs chemotherapy alone or with Chinese herbs	7	542	low	↓nausea, ↓vomiting, ↓fatigue, ↑CD3, CD4 and CD8,↑quality of life
CD005096.PUB4	herbal medicine	2013	Yang, J et al.	Chinese herbal medicines for induction of remission in advanced or late gastric cancer	advanced or late gastric cancer	reporting	China	2011	randomised clinical trials	85	6857	low	↓ADR
CD005450.PUB2	herbal medicine	2007	Zeng X, et al.	Chinese herbal medicines for hyperthyroidism	Hyperthyroidism	reporting	China	NA	Chinese herbal medicines alone with Chinese herbal medicines combined withantithyroid drugs, radioiodine or both	13	1770	low	↓relapse rates, ↓ADR, ↑quality of life
CD005472.PUB3	acupuncture & moxibustion	2012	Cheuk DKL, et al.	Acupuncture for insomnia	Insomnia	reporting	Hong Kong	2011	acupuncture with/without additional treatment vs placebo or sham or no treatment or same additionaltreatment	33	2293	poor	insufficient evidence
CD005974.PUB6	homeopathy	2022	Hawke K, et al.	Homeopathic medicinal products for preventing and treating acute respiratory tract infections in children	acute respiratory tract infections	reporting	Australia, Belgium	1981-2022	RCTs	11	1813	very low, low	no evidence
CD006030.PUB4	acupuncture & moxibustion	2020	Law SK, et al.	Acupuncture for glaucoma	glaucoma	reporting	USA	2007-2019	RCTs	3	137	very low	insufficient evidence
CD006095.PUB4	probiotics	2017	Goldenberg JZ, et al.	Probiotics for the prevention of Clostridium difficile-associated diarrhea	Clostridium difficile-associated diarrhea (CDAD)	reporting	USA, Canada	2017	probiotics (any strain, any dose) vs placebo, alternative prophylaxis, or no treatment control	39	9955	moderate	↓CDAD
CD006335.PUB3	herbal medicine	2013	Feng M, et al.	Chinese herbal medicine Huangqi type formulations for nephrotic syndrome	nephrotic syndrome	reporting	China	2011	RCTs	9	NA	low	↑plasma albumin，↓urine albumin, ↓blood cholesterol, ↓triglyceride
CD006568.PUB3	herbal medicine	2012	Flower A, et al.	Chinese herbal medicine for endometriosis	endometriosis	reporting	UK, China	2011	CHM (or plus biomedical treatment) versus placebo, biomedical treatment, and another CHM intervention	2	158	low	↓pain,↓ADR
CD006795.PUB3	acupuncture, massage	2013	Dennis CL, et al.	Interventions (other than pharmacological, psychosocial or psychological) for treating antenatal depression	antenatal depression	reporting	Canada, UK	2013	RCTs	6	402	3/3	insufficient evidence
CD006946.PUB4	TCIM	2020	Zakarija-Grkovic I, et al.	Treatments for breast engorgement during lactation	breast engorgement during lactation	reporting	Croatia, UK	2019	RCTs	21	2170	very low, low	insufficient evidence
CD007410.PUB2	acupuncture & moxibustion	2013	Dodin S, et al.	Acupuncture for menopausal hot flushes	menopausal hot flushes	reporting	Canada, China	2013	acupuncture vs no treatment/control or other treatments	16	1155	4/12	insufficient evidence
CD007535.PUB4	herbal medicine	2021	Zhou K, et al.	Chinese herbal medicine for subfertile women with polycystic ovarian syndrome	subfertile women with polycystic ovarian syndrome	reporting	China, Australia	2020	RCTs	8	609	very low, low	insufficient evidence
CD007587.PUB2	acupuncture & moxibustion	2016	Linde K, et al.	Acupuncture for the prevention of tension-type headache	tension-type headache	reporting	Germany, Italy, China, Korea, USA, UK	2016	acupuncture intervention vs a control (treatment of acute headaches only or routine care), a sham acupuncture intervention or another prophylactic intervention	12	2349	moderate or low	↓headache
CD007689.PUB4	acupuncture & moxibustion	2019	Lim CED, et al.	Acupuncture for polycystic ovarian syndrome	polycystic ovarian syndrome	reporting	USA, Australia, India, Germany	2018	RCTs	8	1546	very low, low and moderate	insufficient evidence
CD007796.PUB3	herbal medicine	2013	Chen W, et al.	Chinese herbal medicine for diabetic peripheral neuropathy	diabetic peripheral neuropathy	reporting	China	1966-2012	Chinese herbal medicine vs placebo, no intervention, or conventional interventions	49	3639	low and very low	insufficient evidence
CD007807.PUB4	herbal medicine	2020	Showell MG, et al.	Antioxidants for female subfertility	female subfertility	reporting	New Zealand	2019	oral antioxidant supplement (N‐acetylcysteine, melatonin, L‐arginine, myo‐inositol, carnitine, selenium, vitamin E, vitamin B complex, vitamin C, vitamin D+calcium, CoQ10, and omega‐3‐polyunsaturated fatty acids) vs placebo, no treatment or treatment with another antioxidant	63	7760	very low, low	insufficient evidence
CD007854.PUB3	acupuncture & moxibustion	2016	Smith CA, et al.	Acupuncture for dysmenorrhoea	dysmenorrhoea	reporting	China, Australia	2015	acupuncture vs sham acupuncture or placebo control, usual care, pharmacological treatment or no treatment	42	4640	low and very low	insufficient evidence
CD007939.PUB2	herbal medicine	2018	Zhang Hw, et al.	Single herbal medicine for diabetic retinopathy	diabetic retinopathy	reporting	Hong Kong, China, Australia	2013-2018	single herb (or extracts from a single herb) vs placebo, no treatment, non‐herbal (conventional) medicine or surgical treatment	10	754	very low, low	insufficient evidence
CD008510.PUB2	herbal medicine	2012	Li L, et al.	Chinese herbal medicines for threatened miscarriage	Threatened miscarriage	reporting	Hong Kong, UK	1915-2012	Chinese herbal medicines (alone or combined with other pharma ceuticals) with placebo, no treatment (including bed rest), or other pharmaceuticals	44	5100	poor	insufficient evidence
CD008642.PUB2	herbal medicine	2013	Gu S, et al.	Chinese herbal medicine for atopic eczema	atopic eczema	reporting	UK, Taiwan	1946-2012	CHM vs placebo; no intervention; active controls, including acupuncture; or conventional medicines	28	2306	4 effective/22 very low/2 no effects	insufficient evidence
CD008836.PUB2	herbal medicine	2012	Suo T, et al.	Oral traditional Chinese medication for adhesive small bowel obstruction	Small bowel obstruction (SBO)	reporting	China, Sweden	2011	Chinese medicines vs placebo or conventional therapy	5	664	low	↓abdominal pain and distension, ↓constipation
CD009004.PUB2	herbal medicine	2013	Xia Y, et al.	Phyllanthus species versus antiviral drugs for chronic hepatitis B virus infection	HBV	reporting	China, Denmark	2012	phyllanthus species vs antiviral drugs	5	290	low	insufficient evidence
CD009232.PUB2	TCIM	2020	Smith CA, et al.	Acupuncture or acupressure for pain management during labour	labour pain	reporting	Austra, Singapore, Iran	1966-2019	RCTs	28	3960	very low, low, moderate	↓pain
CD009402.PUB3	magnesium	2020	Garrison SR, et al.	Magnesium for skeletal muscle cramps	skeletal muscle cramps	reporting	Canada	2019	RCTs	11	735	low, moderate and high	insufficient evidence
CD009676.PUB2	acupuncture & moxibustion	2018	Kim KH, et al.	Acupuncture for symptomatic gastroparesis	symptomatic gastroparesis	reporting	Korea	2018	acupuncture vs no treatment, sham acupuncture, conventional medicine, standard care, and other non‐pharmacological active interventions	32	2601	very low, low	insufficient evidence
CD010284.PUB2	herbal medicine	2018	Chan ESY, et al.	Traditional Chinese herbal medicine for vascular dementia	vascular dementia	reporting	Singapore, China	1979-2015	herbal medicine vs 'no treatment' effect and those that estimated the TCHM versus the WM effect, with further stratification by the specific TCHM tested or by one of the four modes of action	47	3581	very low, low and moderate	insufficient evidence
CD010528.PUB4	herbal medicine	2019	Boyd A, et al.	Herbal medicinal products or preparations for neuropathic pain	neuropathic pain	reporting	UK, Ireland	2018	RCTs	2	128	very low	insufficient evidence
CD010538	herbal medicine	2013	Cameron M, et al.	Topical herbal therapies for treating osteoarthritis	osteoarthritis	reporting	Australia, Germany	2013	herbal interventions used topically vs inert (placebo) or active controls	7	785	2 moderate/5 low	insufficient evidence
CD010568.PUB2	herbal medicine	2016	Li L, et al.	Chinese herbal medicines for unexplained recurrent miscarriage	unexplained recurrent miscarriage	reporting	Hong Kong, UK,	1978-2015	Chinese herbal medicines (alone or combined with other intervention or other pharmaceuticals) with placebo, no treatment, other intervention (including bed rest and psychological support), or other pharmaceuticals	9	861	poor	↑live birth rate
CD011215.PUB2	acupuncture & moxibustion	2018	Choi GH, et al.	Acupuncture and related interventions for the treatment of symptoms associated with carpal tunnel syndrome	carpal tunnel syndrome	reporting	Korea, USA	2018	acupuncture and related interventions vs placebo/sham treatments, or to active interventions, such as steroid nerve blocks, oral steroid, splints, non‐steroidal anti‐inflammatory drugs (NSAIDs), surgery and physical therapy	12	869	very low, low	little or no effect
CD011497.PUB2	yoga	2022	Nunan D, et al.	Physical activity for treatment of irritable bowel syndrome	irritable bowel syndrome	reporting	UK	2021	RCTs	11	622	very low	insufficient evidence
CD011505.PUB2	herbal medicine	2020	Foong SC, et al.	Oral galactagogues (natural therapies or drugs) for increasing breast milk production in mothers of non‐hospitalised term infants	breast milk production	reporting	Malaysia, USA	2019	oral galactagogues vs placebo, no treatment, or another oral galactagogue	41	3005	very low, low	insufficient evidence
CD011574.PUB2	exercise	2022	Allen NE, et al.	Interventions for preventing falls in Parkinson's disease	falls in Parkinson's disease	reporting	Australia, Brazil, Netherlands, Sweden, Belgium	2021	RCTs	32	3370	very low, low, moderate	↓falls
CD012004	motor control exercise	2016	Saragiotto BT, et al.	Motor control exercise for chronic non-specific low-back pain	chronic non-specific low-back pain	reporting	Australia, Brazil, Netherlands, Canada	2015	motor control exercise (MCE) vs no treatment, another treatment or that added MCE as a supplement to other interventions	29	2431	very low, low and moderate	↓pain
CD012445.PUB2	mindfulness	2024	Featherston R, et al.	Mindfulness-enhanced parenting programmes for improving the psychosocial outcomes of children (0 to 18 years) and their parents	Psychosocial Interventions	reporting	Australia, USA, Italy	2023	RCTs and quasi‐RCTs	11	2118	very low, low, moderate	↓anxiety, no ADR
CD012530.PUB2	Biofeedback	2019	Goldenberg JZ, et al.	Biofeedback for treatment of irritable bowel syndrome	irritable bowel syndrome (IBS)	reporting	Australia, USA, UK, Canada	2019	biofeedback intervention vs an active, sham, or no‐treatment control	8	300	very low, low	insufficient evidence
CD012551.PUB3	TCIM	2018	Franco JVA, et al.	Non-pharmacological interventions for chronic prostatitis/chronic pelvic pain syndrome	chronic prostatitis	reporting	Argentina, Syrian Arab Republic, Korea, China, Norway	2017	RCTs for non-pharmacological interventions including acupuncture, prostatic massage	5	204 (acupuncture), 115 (prostatic massage)	low (acupuncture), very low (prostatic massage)	↓CP
CD012552.PUB2	herbal medicine	2019	Franco JVA, et al.	Pharmacological interventions for treating chronic prostatitis/chronic pelvic pain syndrome	chronic prostatitis and chronic pelvic pain syndrome (CP and CPPS)	reporting	Argentina, Syrian Arab Republic, Korea, China, Norway	2019	Phytotherapy/TCM vs placebo or in head‐to‐head comparisons	14	551 (phytotherapy), 835 (TCM)	low	↓prostatitis
CD012668.PUB2	yoga	2019	Wieland LS, et al.	Yoga for treating urinary incontinence in women	urinary incontinence in women	reporting	Australia	2018	RCTs	2	49	very low	insufficient evidence
CD013010	acupuncture & moxibustion	2018	Manheimer E, et al.	Acupuncture for hip osteoarthritis	hip osteoarthritis	reporting	USA, Hong Kong, China,	2018	acupuncture vs sham acupuncture, another active treatment, or no specific treatment	6	413	very low, low, moderate	little or no effect
CD013107.PUB2	acupuncture & moxibustion	2019	Kong DZ, et al.	Acupuncture for chronic hepatitis B	HBV	reporting	China, Denmark	2019	acupuncture vs no intervention or sham acupuncture	8	555	very low	insufficient evidence
CD013210.PUB2	probiotics	2019	Iheozor-Ejiofor Z, et al.	Interventions for maintenance of surgically induced remission in Crohn’s disease: a network meta-analysis	Crohn’s disease	reporting	UK, Canada, Qatar	2019	RCTs	5	213	very low	insufficient evidence
CD013323.PUB2	herbal medicine	2023	Báez G, et al.	Non-Chinese herbal medicines for functional dyspepsia	functional dyspepsia	reporting	Argentina, Chile, Germany	2022	RCTs	41	4477	very low, low, moderate	↓dyspepsia
CD013419	exercise	2019	Kim SY, et al.	Flexibility exercise training for adults with fibromyalgia	fibromyalgia	reporting	Canada, Norway	2017	RCTs	12	743	very low	insufficient evidence
CD013589.PUB2	herbal medicine, Yoga, relaxation	2021	Sinopoulou V, et al.	Interventions for the management of abdominal pain in ulcerative colitis	abdominal pain in ulcerative colitis	reporting	UK, Qatar	2021	RCTs	5	360	very low, low	very low‐certainty evidence
CD013814	acupuncture & moxibustion	2020	Mu J, et al.	Acupuncture for chronic nonspecific low back pain	chronic nonspecific low back pain	reporting	Hong Kong, Canada, USA	2019	RCTs	33	8270	low	↓pain
CD014691.PUB2	spinal manipulation, acupuncture & moxibustion, psychological therapies	2025	Rizzo RRN, et al.	Non-pharmacological and non-surgical treatments for low back pain in adults: an overview of Cochrane reviews	low back pain (LBP)	reporting	Australia， UK, Canada, Netherlands	2025	RCTs	644	97183	low, moderate and high	↓chronic LBP
CD015894.PUB2	acupuncture & moxibustion	2025	Cabano R, et al.	Acupuncture for procedural pain in newborn infants	procedural pain in newborn infants	reporting	Italy, USA, Jordan, Australia, Canada, Sweden,	2023	RCTs, quasi‐RCTs, cluster‐randomized trials, and cross‐over randomized trials	11	852	very low, low, certainty	↓pain
EMB100	TCIM	2022	Ng JY, et al.	Corrigendum to “CAM recommendations in type 2 diabetes clinical practice guidelines: A systematic review”	type 2 diabetes	reporting	Canada	2009-2020	CPGs	7	NA	1/4	insufficient evidence
EMB107	herbal medicine	2022	Ndagije HB	PV Regulations in Uganda and Other African Countries	NA	quality control & safety	Uganda	NA	NA	NA	NA	NA	NA
EMB122	yoga	2021	Moonaz S, et al.	CLARIFY 2021: Explanation and elaboration of the Delphi-based guidelines for the reporting of yoga research	NA	reporting	USA, Germany, UK	NA	NA	NA	NA	NA	NA
EMB141	herbal medicine	2021	Netzer K, et al.	An appraisal of the regulatory policies governing the use of herbal traditional medicine	NA	quality control & safety	South Africa	NA	NA	NA	NA	NA	NA
EMB143	herbal medicine	2020	Huang YF, et al.	ISO/TC 249 platform promotes the development of international standardization and trade for the Chinese medicines industry	NA	quality control & safety	Macao, China	NA	NA	NA	NA	NA	NA
EMB153	herbal medicine	2020	Leong F, et al.	Quality standard of traditional Chinese medicines: Comparison between European Pharmacopoeia and Chinese Pharmacopoeia and recent advances	NA	quality control & safety	Macao, China, Netherlands	NA	NA	NA	NA	NA	NA
EMB16	TCIM	2024	Fenton SH, et al.	An ICD for the Digital World: What Does the ICD-11 Research Show?	NA	education & terminology	USA	NA	NA	NA	NA	NA	NA
EMB165	TCMg	2020	Ren Y, et al.	Report of guidelines for diagnosis and treatment of common internal diseases in Chinese medicine: Headache	headache	reporting	China	NA	NA	NA	NA	NA	NA
EMB219	herbal medicine	2017	Lorenz M	The who guidelines-a way to better quality of herbal products	NA	quality control & safety	Germany	NA	NA	NA	NA	NA	NA
EMB220	herbal medicine	2017	Cheng C-W, et al.	Innovation of clinical trials in China: Commentary on the publication of “CONSORT extension for Chinese herbal medicine formulas 2017: Recommendations, explanation, and elaboration”	NA	reporting	Hong Kong, China, UK, Canada, CONSORT-CHM Formulas 2017 Group	NA	NA	NA	NA	NA	NA
EMB260	acupuncture & moxibustion	2016	Rong P-J, et al.	Analysis of Advantages and Disadvantages of the Location Methods of International Auricular Acupuncture Points	NA	education & terminology	China	NA	NA	NA	NA	NA	NA
EMB261	herbal medicine	2016	Khan S, et al.	Innovations and advancements in herbal drug standardization: A review	NA	quality control & safety	India	NA	NA	NA	NA	NA	NA
EMB27	herbal medicine	2023	Inada I, et al.	Comparison of Regulations for Arsenic and Heavy Metals in Herbal Medicines Using Pharmacopoeias of Nine Counties/Regions	NA	quality control & safety	Japan	NA	NA	NA	NA	NA	NA
EMB281	TCMg	2015	Li Z-G	Comparative study on WHO Western Pacific Region and World Federation of Chinese Medicine Societies international standard terminologies on traditional medicine: Diseases of Paediatrics (Part 1)	Paediatrics	education & terminology	China	NA	NA	NA	NA	NA	NA
EMB284	herbal medicine	2014	Bouin A-S, et al.	Quality standards of the European Pharmacopoeia	NA	quality control & safety	European Directorate for the Quality of Medicines & Healthcare (EDQM), France	NA	NA	NA	NA	NA	NA
EMB291	TCMg	2014	Li Z-G	Comparative study on WHO Western Pacific Region and World Federation of Chinese Medicine Societies international standard terminologies on traditional medicine: Diseases of Gynecology and Obstetrics (Part 3)	Gynecology and Obstetrics	education & terminology	China	NA	NA	NA	NA	NA	NA
EMB297	TCMg	2014	Li Z-G	Comparative study on WHO Western Pacific Region and World Federation of Chinese Medicine Societies international standard terminologies on traditional medicine: Diseases of Gynecology and Obstetrics (Part 1)	Gynecology and Obstetrics	education & terminology	China	NA	NA	NA	NA	NA	NA
EMB301	herbal medicine	2014	Chinou I, et al.	Regulation of herbal medicinal products in the EU: An up-to-date scientific review	NA	quality control & safety	Greece, Germany, Italy	NA	NA	NA	NA	NA	NA
EMB323	herbal medicine	2013	Barbieri C	Medicinal and aromatic plants legislation in the European Union, Italy and several of its Regionsy	NA	quality control & safety	Italy	NA	NA	NA	NA	NA	NA
EMB332	TCMg	2013	Li Z-G	Comparative study on WHO Western Pacific Region and World Federation of Chinese Medicine Societies international standard terminologies on traditional medicine: Diseases in External Medicine (Part 2)	NA	education & terminology	China	NA	NA	NA	NA	NA	NA
EMB343	TCMg	2012	Li Z-G	Comparative study on WHO Western Pacific Region and World Federation of Chinese Medicine Societies international standard terminologies on traditional medicine: Diseases in Internal Medicine (Part 6)	NA	education & terminology	China	NA	NA	NA	NA	NA	NA
EMB351	TCMg	2012	Li Z-G, et al.	Comparative study on WHO Western Pacific Region and World Federation of Chinese Medicine Societies international standard terminologies on traditional medicine: Diseases in Internal Medicine (Part 7)	NA	education & terminology	China	NA	NA	NA	NA	NA	NA
EMB371	TCMg	2012	Li Z-G	Comparative study on WHO Western Pacific Region and World Federation of Chinese Medicine Societies international standard terminologies on traditional medicine: Diseases in Internal Medicine (Part 1)	NA	education & terminology	China	NA	NA	NA	NA	NA	NA
EMB374	herbal medicine	2012	Wierer M	European pharmacopoeia monographs on herbal drugs used in traditional chinese medicines-an update from the european directorate for the quality of medicines	NA	quality control & safety	France	NA	NA	NA	NA	NA	NA
EMB375	TCMg	2012	Li Z-G	Comparative study on WHO Western Pacific Region and world federation of Chinese Medicine Societies international standard terminologies on traditional medicine: Triple energizer pattern identification/syndromes differentiation	NA	education & terminology	China	NA	NA	NA	NA	NA	NA
EMB381	TCMg	2012	Li Z-G	Comparative study on WHO Western Pacific Region and World Federation of Chinese Medicine Societies international standard terminologies on traditional medicine: Defense, Qi, Nutrient and Blood Pattern Identification/Syndrome Differentiation (Part 2)	NA	education & terminology	China	NA	NA	NA	NA	NA	NA
EMB384	TCMg	2011	Li Z-G	Comparative study on WHO Western Pacific region and world federation of chinese medicine societies international standard terminologies on traditional medicine: Defense, qi, nutrient and blood pattern identification/syndrome differentiation (part 1)	NA	education & terminology	China	NA	NA	NA	NA	NA	NA
EMB393	herbal medicine	2011	Xiao J-Y, et al.	Analyses of GAP on-site inspection and suggestions on GAP plant construction	NA	quality control & safety	China	NA	NA	NA	NA	NA	NA
EMB406	acupuncture & moxibustion	2011	Witt CM	Clinical research on acupuncture - Concepts and guidance on efficacy and effectiveness research	NA	reporting	Germany	NA	NA	NA	NA	NA	NA
EMB409	TCMg	2010	Li Z-G	Comparative study on WHO Western Pacific Region and World Federation of Chinese Medicine Societies international standard terminologies on traditional medicine: Syndrome Differentiation According To Eight Principles (Part three)	NA	education & terminology	China	NA	NA	NA	NA	NA	NA
EMB412	TCMg	2010	Beuth J	Evidence-based complementary oncology: Innovative approaches to optimise standard therapy strategies	cancer	reporting	Germany	NA	NA	NA	NA	NA	NA
EMB422	TCMg	2010	Li Z-G	Comparative study on WHO Western Pacific Region and World Federation of Chinese Medicine Societies international standard terminologies on traditional medicine: An analysis of the diagnostics (part 5)	NA	education & terminology	China	NA	NA	NA	NA	NA	NA
EMB427	TCMg	2010	Li Z-G	Comparative study on WHO Western Pacific Region and World Federation of Chinese Medicine Societies international standard terminologies on traditional medicine: An analysis of the diagnostics (part 6)	NA	education & terminology	China	NA	NA	NA	NA	NA	NA
EMB446	herbal medicine	2009	Chan K, et al.	Harmonization of monographic standards is needed to ensure the quality of Chinese medicinal materials	NA	harmonisation	UK, Hong Kong	NA	NA	NA	NA	NA	NA
EMB451	TCMg	2009	Li Z-G	Comparative study on WHO Western Pacific Region and World Federation of Chinese Medicine Societies international standard terminologies on traditional medicine: An analysis of the Mechanism of Diseases (Part 4)	NA	education & terminology	China	NA	NA	NA	NA	NA	NA
EMB452	TCMg	2009	Li Z-G	Comparative study on WHO Western Pacific Region and World Federation of Chinese Medicine Societies international standard terminologies on traditional medicine: An analysis of the Mechanism of Diseases (Part 3)	NA	education & terminology	China	NA	NA	NA	NA	NA	NA
EMB453	TCMg	2009	Li Z-G	Comparative study on WHO Western Pacific Region and World Federation of Chinese Medicine Societies international standard terminologies on traditional medicine: An analysis of the body constituents	NA	education & terminology	China	NA	NA	NA	NA	NA	NA
EMB458	herbal medicine	2009	Sagar SM.	Evidence-based clinical practice guidelines for integrative oncology: Complementary therapies and botanicals (2009)	cancer	reporting	USA	NA	NA	NA	NA	NA	NA
EMB462	TCMg	2009	Li Z-G.	Comparative study on WHO Western Pacific Region and World Federation of Chinese Medicine Societies international standard terminologies on traditional medicine: An analysis of the causes of diseases (Part 1)	NA	education & terminology	China	NA	NA	NA	NA	NA	NA
EMB474	homeopathy	2008	Jedersberger M, et al.	Particularities in the application of Good Agricultural and Collection Practice (GACP) recommendations for plants used in homoeopathy	NA	quality control & safety	Germany	NA	NA	NA	NA	NA	NA
EMB551	TCIM	2005	Bondurant S, et al.	Mainstream and alternative medicine: Converging paths require common standards	NA	harmonisation	USA	NA	NA	NA	NA	NA	NA
EMB573	TCIM	2003	Holliday I	Traditional medicines in modern societies: An exploration of integrationist options through east Asian experience	NA	harmonisation	Hong Kong	NA	NA	NA	NA	NA	NA
EMB586	herbal medicine	2001	Miraldi E, et al.	Quality control of aromatic drugs reported in European Pharmacopoeia 3rd edition	NA	quality control & safety	Italy	NA	NA	NA	NA	NA	NA
EMB594	herbal medicine	2000	Harnischfeger G	Proposed guidelines for commercial collection of medicinal plant material	NA	quality control & safety	Germany	NA	NA	NA	NA	NA	NA
EMB603	homeopathy	2000	Steinsbekk A et al.	Data collection in homeopathic practice: A suggestion for an international standard	NA	quality control & safety	Norway	NA	NA	NA	NA	NA	NA
EMB61	herbal medicine	2022	Wang M, et al.	Key quality factors for Chinese herbal medicines entering the EU market	NA	quality control & safety	Netherlands, China	NA	NA	NA	NA	NA	NA
EMB95	herbal medicine	2022	Shamabadi A	Standardization Specification and Effect Size, the Two Major Limitations of Clinical Trials of Herbal Medicine	NA	reporting	Iran	NA	NA	NA	NA	NA	NA
EMB99	herbal medicine	2021	Durazzo A, et al.	Analytical Challenges and Metrological Approaches to Ensuring Dietary Supplement Quality: International Perspectives	NA	quality control & safety	Italy, USA, UK	NA	NA	NA	NA	NA	NA
EMBwxb1	TCMg	2015	Li Z-G, et al.	Comparative study on WHO Western Pacific Region and World Federation of Chinese Medicine Societies international standard terminologies on traditional medicine: Diseases of Paediatrics (Part 3)	Paediatrics	education & terminology	China	NA	NA	NA	NA	NA	NA
EMBwxb10	TCMg	2012	Li Z-G	Comparative study on WHO Western Pacific Region and World Federation of Chinese Medicine Societies international standard terminologies on traditional medicine: Diseases in Internal Medicine (Part 4)	NA	education & terminology	China	NA	NA	NA	NA	NA	NA
EMBwxb11	TCMg	2012	Li Z-G, et al.	Comparative study on WHO Western Pacific Region and World Federation of Chinese Medicine Societies international standard terminologies on traditional medicine: Diseases in Internal Medicine (Part 5)	NA	education & terminology	China	NA	NA	NA	NA	NA	NA
EMBwxb12	TCMg	2012	Li Z-G, et al.	Comparative study on WHO Western Pacific Region and World Federation of Chinese Medicine Societies international standard terminologies on traditional medicine: Diseases in Internal Medicine (Part 8)	NA	education & terminology	China	NA	NA	NA	NA	NA	NA
EMBwxb13	TCMg	2010	Li Z-G	Comparative study on WHO Western Pacific Region and World Federation of Chinese Medicine Societies international standard terminologies on traditional medicine: Syndrome Differentiation According To Eight Principles (Part one)	NA	education & terminology	China	NA	NA	NA	NA	NA	NA
EMBwxb14	TCMg	2010	Li Z-G	Comparative study on WHO Western Pacific Region and World Federation of Chinese Medicine Societies international standard terminologies on traditional medicine: Syndrome Differentiation According To Eight Principles (Part two)	NA	education & terminology	China	NA	NA	NA	NA	NA	NA
EMBwxb15	TCMg	2013	Li Z-G	Comparative study on WHO Western Pacific Region and World Federation of Chinese Medicine Societies international standard terminologies on traditional medicine: An analysis of the diagnostics (part 3)	NA	education & terminology	China	NA	NA	NA	NA	NA	NA
EMBwxb16	TCMg	2010	Li Z-G	Comparative study on WHO Western Pacific Region and World Federation of Chinese Medicine Societies international standard terminologies on traditional medicine: An analysis of the diagnostics (part 7)	NA	education & terminology	China	NA	NA	NA	NA	NA	NA
EMBwxb17	TCMg	2009	Li Z-G	Comparative study on WHO Western Pacific Region and World Federation of Chinese Medicine Societies international standard terminologies on traditional medicine: An analysis of the causes of diseases (Part 2)	NA	education & terminology	China	NA	NA	NA	NA	NA	NA
EMBwxb18	TCMg	2009	Li Z-G	Comparative study on WHO Western Pacific Region and World Federation of Chinese Medicine Societies international standard terminologies on traditional medicine: An analysis of the Mechanism of Diseases (Part 1)	NA	education & terminology	China	NA	NA	NA	NA	NA	NA
EMBwxb19	TCMg	2009	Li Z-G	Comparative study on WHO Western Pacific Region and World Federation of Chinese Medicine Societies international standard terminologies on traditional medicine: An analysis of the Mechanism of Diseases (Part 2)	NA	education & terminology	China	NA	NA	NA	NA	NA	NA
EMBwxb2	TCMg	2015	Li Z-G	Comparative study on WHO Western Pacific Region and World Federation of Chinese Medicine Societies international standard terminologies on traditional medicine: Diseases of Paediatrics (Part 2)	Paediatrics	education & terminology	China	NA	NA	NA	NA	NA	NA
EMBwxb20	TCMg	2010	Li Z-G	Comparative study on WHO Western Pacific Region and World Federation of Chinese Medicine Societies international standard terminologies on traditional medicine: Qi and blood differentiation of syndromes	NA	education & terminology	China	NA	NA	NA	NA	NA	NA
EMBwxb21-01	TCMg	2010	Li Z-G	Comparative study on WHO Western Pacific Region and World Federation of Chinese Medicine Societies international standard terminologies on traditional medicine: Etiological differentiation of syndromes	NA	education & terminology	China	NA	NA	NA	NA	NA	NA
EMBwxb21-02	TCMg	2010	Li Z-G	Comparative study on WHO Western Pacific Region and World Federation of Chinese Medicine Societies international standard terminologies on traditional medicine: Fluid and Humor Differentiation of Syndromes	NA	education & terminology	China	NA	NA	NA	NA	NA	NA
EMBwxb22	TCMg	2011	Li Z-G	Comparative study on WHO western pacific region and world federation of Chinese medicine Societies international standard terminologies on traditional medicine: Syndrome differentiation of liver and gallbladder diseases	liver and gallbladder diseases	education & terminology	China	NA	NA	NA	NA	NA	NA
EMBwxb23	TCMg	2011	Li Z-G	Comparative study on WHO Western Pacific Region and World Federation of Chinese Medicine Societies international standard terminologies on traditional medicine: Syndrome differentiation of heart diseases	heart diseases	education & terminology	China	NA	NA	NA	NA	NA	NA
EMBwxb24	TCMg	2011	Li Z-G	Comparative study on WHO Western Pacific Region and World Federation of Chinese Medicine Societies international standard terminologies on traditional medicine: Syndrome differentiation of lung diseases	lung diseases	education & terminology	China	NA	NA	NA	NA	NA	NA
EMBwxb25	TCMg	2011	Li Z-G	Comparative study on WHO Western Pacific Region and World Federation of Chinese Medicine Societies international standard terminologies on traditional medicine: Syndrome differentiation of spleen diseases	spleen diseases	education & terminology	China	NA	NA	NA	NA	NA	NA
EMBwxb26	TCMg	2011	Li Z-G	Comparative study on WHO Western Pacific Region and World Federation of Chinese Medicine Societies international standard terminologies on traditional medicine: Syndrome differentiation of stomach and intestinal diseases	stomach and intestinal diseases	education & terminology	China	NA	NA	NA	NA	NA	NA
EMBwxb27	TCMg	2011	Li Z-G	Comparative study on WHO Western Pacific Region and World Federation of Chinese Medicine Societies international standard terminologies on traditional medicine: Syndrome Differentiation of Kidney and Bladder Diseases	kidney and bladder Diseases	education & terminology	China	NA	NA	NA	NA	NA	NA
EMBwxb28	TCMg	2011	Li Z-G	Comparative study on WHO Western Pacific Region and World Federation of Chinese Medicine Societies international standard terminologies on traditional medicine: Syndrome differentiation of combined visceral diseases	combined visceral diseases	education & terminology	China	NA	NA	NA	NA	NA	NA
EMBwxb29	TCMg	2011	Li Z-G	Comparative study on WHO western pacific region and world federation of Chinese medicine societies international standard terminologies on traditional medicine: Various patterns identification/syndrome differentiation (Part 1)	NA	education & terminology	China	NA	NA	NA	NA	NA	NA
EMBwxb3	TCMg	2014	Li Z-G	Comparative study on WHO Western Pacific Region and World Federation of Chinese Medicine Societies international standard terminologies on traditional medicine: Diseases of Gynecology and Obstetrics (Part 2)	Gynecology and Obstetrics	education & terminology	China	NA	NA	NA	NA	NA	NA
EMBwxb30	TCMg	2011	Li Z-G	Comparative study on who western pacific region and world federation of chinese medicine societies international standard terminologies on traditional medicine: Six-meridian pattern identification/syndrome differentiation	NA	education & terminology	China	NA	NA	NA	NA	NA	NA
EMBwxb31	TCMg	2011	Li Z-G	Comparative study on WHO western pacific region and world federation of Chinese medicine societies international standard terminologies on traditional medicine: Various patterns identification/syndrome differentiation (Part 2)	NA	education & terminology	China	NA	NA	NA	NA	NA	NA
EMBwxb4	TCMg	2010	Li Z-G	Comparative study on WHO Western Pacific Region and World Federation of Chinese Medicine Societies international standard terminologies on traditional medicine: An analysis of the diagnostics (Part 4)	NA	education & terminology	China	NA	NA	NA	NA	NA	NA
EMBwxb5	TCMg	2013	Li Z-G	Comparative study on WHO Western Pacific Region and World Federation of Chinese Medicine Societies international standard terminologies on traditional medicine: Diseases in External Medicine (Part 1)	NA	education & terminology	China	NA	NA	NA	NA	NA	NA
EMBwxb6	TCMg	2013	Li Z-G	Comparative study on WHO Western Pacific Region and World Federation of Chinese Medicine Societies international standard terminologies on traditional medicine: Diseases in External Medicine (Part 3)	NA	education & terminology	China	NA	NA	NA	NA	NA	NA
EMBwxb7	TCMg	2013	Li Z-G	Comparative study on WHO Western Pacific Region and World Federation of Chinese Medicine Societies international standard terminologies on traditional medicine: Diseases in External Medicine (Part 4)	NA	education & terminology	China	NA	NA	NA	NA	NA	NA
Int364	TCIM	2021	Jin Y, et al.	Artificial intelligence for the development and implementation guidelines for traditional Chinese medicine and integrated traditional Chinese and western medicine	NA	AI	China	NA	NA	NA	NA	NA	NA
IntRB400	herbal medicine	2020	Yapar E, et al.	An Overview on Pharmacopoeias in the World and Monograph Elaboration Techniques	NA	harmonisation
Pro101	manual therapy	2015	Wang Q, et al.	Manual Therapy for Hip Osteoarthritis: A Systematic Review and Meta-analysis	Hip Osteoarthritis	reporting	China		RCTs	6	515	5/1	insufficient evidence
Pro106	acupuncture & moxibustion	2015	Lim SM, et al.	Acupuncture for Spasticity after Stroke: A Systematic Review and Meta-Analysis of Randomized Controlled Trials	spasticity after stroke	reporting	Korea	2003-2012	RCTs	5	278	low to high risks of bias	↓spasticity (wrist, knee, and elbow spasticity) after stroke
Pro112	homeopathy	2014	Mathie RT, et al.	Randomised placebo-controlled trials of individualised homeopathic treatment: systematic review and meta-analysis	Clinical practice	reporting	UK	1991-2009	RCTs	32	1731	uncertain risk of bias (12), high risk of bias (20)	small, specific treatment effects
Pro113	acupuncture & moxibustion	2014	Cheon S, et al.	Pharmacopuncture for Cancer Care: A Systematic Review	Cancer	reporting	Korea	2000-2011	RCTs	22	2459	high risks of bias	↓chemotherapy-induced nausea and vomiting, ↓(pain, ileus, hiccup, fever, and gastrointestinal symptoms), ↑quality of life
Pro114	herbal medicine	2014	Kim YH, et al.	Herbal medicines for treating tic disorders: a systematic review of randomised controlled trials	tic disorders	reporting	Korea	2013	RCTs	61	142	most of uncertain risk of bias	limited meta-analytic evidence
Pro117	herbal medicine	2012	Kim T-H, et al.	Herbal Medicines for Parkinson's Disease: A Systematic Review of Randomized Controlled Trials	Parkinson's Disease	reporting	Korea	2010	RCTs, quasi-randomized controlled trials and randomized crossover trials	64	NA	wide heterogeneity	insufficient evidence
Pro119	herbal medicine	2012	Wang Y, et al.	Chinese Herbal Medicine Paratherapy for Parkinson's Disease: A Meta-Analysis of 19 Randomized Controlled Trials	Parkinson's Disease	reporting	China	1950-2011	randomized trials	19	1371	low	↓PD
Pro120	TCIM	2012	Herman PM, et al.	Are complementary therapies and integrative care cost-effective? A systematic review of economic evaluations	NA	economic evaluations	USA	2001-2010	comprehensive review	338	NA	NA	↑cost savings
Pro24	art therapy	2023	Zhou SS, et al.	The effects of art therapy on quality of life and psychosomatic symptoms in adults with cancer: a systematic review and meta-analysis	Cancer	reporting	China	2019	systematic reviews (SRs) and meta-analysis	8	721	moderate	↑quality of life, ↓anxiety and depression
Pro40	acupuncture & moxibustion	2022	Yin W, et al.	Acupuncture May Be a Potential Complementary Therapy for Alzheimer’s Disease: A Network Meta-Analysis	Alzheimer’s Disease	reporting	China	1999-2021		58	4334	low, high	he order of probability for the effect: acupuncture + western medicine > acupuncture + herbal medicine > acupuncture > acupuncture + western medicine + herbal medicine.
Pro41	yoga	2022	Mróz M, et al.	Heart Rate Variability—An Index of the Efficacy of Complementary Therapies in Irritable Bowel Syndrome: A Systematic Review	Irritable Bowel Syndrome	reporting	Poland	2022	SRs	6	NA	moderate	↑parasympathetic activity, ↓IBS
Pro42	herbal medicine	2022	Shim SB, et al.	Effectiveness and Safety of Combination Therapy with Herbal Medicine and Growth Hormone Compared to Growth Hormone Monotherapy for Short Stature Children: A Systematic Review and Meta-Analysis	Short Stature in Children	reporting	Korea	2021	RCTs	7	455		↓Short Stature, ↓ADR
Pro53	TCIM, acupuncture & moxibustion	2021	Li RY, et al.	Comparison of Different Physical Therapies Combined with Acupuncture for Poststroke Cognitive Impairment: a Network Meta-Analysis	Poststroke Cognitive Impairment	reporting	China		RCTs	15	1288	NA	↓poststroke cognitive impairment
Pro55	mindfulness	2021	Haller H, et al.	A systematic review and meta-analysis of acceptance- and mindfulness-based interventions for DSM-5 anxiety disorders	anxiety	reporting	Germany	2021	RCTs	23	1815	moderate to considerable	↓anxiety
Pro65	exercise	2020	Nguyen TM, et al.	Exercise and Quality of Life in Women with Menopausal Symptoms: A Systematic Review and Meta-Analysis of Randomized Controlled Trials	Menopause	reporting	Korea, Vietnam	2020	RCTs	8	882	some concerns and high risk-of-bias	↓menopausal symptoms, ↑quality of life
Pro67	acupoint injection	2020	Xie G, et al.	Acupoint Injection for Nonspecific Chronic Low Back Pain: A Systematic Review and Meta-Analysis of Randomized Controlled Studies	Nonspecific Chronic Low Back Pain	reporting	China	2019	RCTs	13	1381	very low	insufficient evidence
Pro68	herbal medicine	2020	Song Y, et al.	Efficiency and Safety of Chinese Herbal Medicine in the Treatment of Prediabetes: A Systemic Review and Meta-Analysis of Randomized Controlled Trials	Prediabetes	reporting	China	2020	RCTs	22	3923	NA	↓prediabetes, ↓ADR
Pro7	TCIM	2025	Shrestha M, et al.	The Use of Complementary and Alternative Treatments in Adolescent Obesity: A Narrative Review	Adolescent Obesity	reporting	USA	2024	RCTs	29	NA	small study size	↓BMI, ↓metabolic markers of obesity
Pro73	herbal medicine	2020	Chan-Young K, et al.	Effectiveness and Safety of Herbal Medicine for Atopic Dermatitis: An Overview of Systematic Reviews	Atopic Dermatitis	reporting	Korea	2020	SRs	9	NA	very Low, low, moderate	↓itching and sleep symptom, ↑quality of life
Pro75	acupuncture & moxibustion	2020	Lai F, et al.	Acupuncture at Zusanli (ST36) for Experimental Sepsis: A Systematic Review	Experimental Sepsis	reporting	China	2019	SRs	54	NA	poor	↓sepsis-induced cardiac, lung, kidney, liver, gastrointestinal tract, and immune system
Pro77	acupuncture & moxibustion	2020	Xiao X, et al.	Effectiveness and Safety of Acupuncture for Perimenopausal Depression: A Systematic Review and Meta-Analysis of Randomized Controlled Trials	Perimenopausal Depression	reporting	China	NA	RCTs	16	1311	NA	↓perimenopausal depression
Pro78	acupuncture & moxibustion	2019	Liang, et al.	The Effect of Acupuncture and Moxibustion on Heart Function in Heart Failure Patients: A Systematic Review and Meta-Analysis	Heart Failure	reporting	China	2018	RCTs	32	2499	inconclusive	↑left ventricular ejection fraction (LVEF) , ↑ardiac output
Pro80	TCIM	2019	Haller H, et al.	Complementary therapies for clinical depression: an overview of systematic reviews	depression	reporting	Germany	2002-2018	RCTs and meta-analyses	26	NA	very low, low, moderate	downgraded mostly
Pro82	acupuncture & moxibustion	2019	Zhi FY, et al.	Manual Acupuncture for Optic Atrophy: A Systematic Review and Meta-Analysis	Optic Atrophy	reporting	China	2018	RCTs	9	NA	2/7	not be concluded
Pro83	herbal medicine	2018	Shan C-S, et al.	Herbal Medicine Formulas for Parkinson's Disease: A Systematic Review and Meta-Analysis of Randomized Double-Blind Placebo-Controlled Clinical Trials	Parkinson's Disease	reporting	China	2018	RCTs	14	1311	low risk of bias	↓Parkinson's Disease
Pro86	acupuncture & moxibustion	2018	Zhong Y, et al.	Electroacupuncture for Postoperative Urinary Retention: A Systematic Review and Meta-Analysis	Postoperative Urinary Retention	reporting	China	2018	RCTs	23	1861	very low to moderate	↓postoperative urinary retention
Pro93	TCIM	2017	Hunter J, et al.	An interpretive review of consensus statements on clinical guideline development and their application in the field of traditional and complementary medicine	NA	reporting	Australia	1995-2015	consensus statements	8	NA	NA	NA
Pub102	herbal medicine	2013	Helmstädter A, et al.	Traditional use of medicinal agents: A valid source of evidence	NA	quality control & safety	Germany	NA	NA	NA	NA	NA	NA
Pub105	herbal medicine	2014	Thelingwani R, et al.	Evaluation of Herbal Medicines: Value Addition to Traditional Medicines Through Metabolism, Pharmacokinetic and Safety Studies	NA	quality control & safety	Zimbabwe	NA	NA	NA	NA	NA	NA
Pub105	herbal medicine	2012	Zhang J et al.	Quality of herbal medicines: challenges and solutions.	NA	quality control & safety	China, UK	NA	NA	NA	NA	NA	NA
Pub109	acupuncture & moxibustion	2011	Smith CA, et al.	Development of an instrument to assess the quality of acupuncture: Results from a Delphi process	NA	reporting	Australia	NA	NA	NA	NA	NA	NA
Pub113	herbal medicine	2022	Qu L, et al.	Opportunities and hurdles to European market access for multi-herbal traditional Chinese medicine products: An analysis of EU regulations for combination herbal medicinal products	NA	quality control & safety	China, Netherlands	NA	NA	NA	NA	NA	NA
Pub114	herbal medicine	2014	Schwabl H, et al.	From medical tradition to traditional medicine: A Tibetan formula in the European framework	NA	harmonisation	Switzerland	NA	NA	NA	NA	NA	NA
Pub116	herbal medicine	2012	Luo H, et al.	Comparison of effectiveness and safety between granules and decoction of Chinese herbal medicine: a systematic review of randomized clinical trials	NA	reporting	China, UK	2011	RCTs, CCTs	56	9748	low	insufficient evidence
Pub129	herbal medicine	2009	Vlietinck A, et al.	Legal requirements for the quality of herbal substances and herbal preparations for the manufacturing of herbal medicinal products in the European union.	NA	harmonisation	Belgium	NA	NA	NA	NA	NA	NA
Pub130	TCIM	2012	Fan TP, et al.	Future development of global regulations of Chinese herbal products	NA	harmonisation	UK, Hong Kong, USA, Russia, Korea, Taiwan, Canada, Portugal, Australia	NA	NA	NA	NA	NA	NA
Pub132	herbal medicine	2012	Girish C, et al.	Indian herbal medicines in the treatment of liver diseases: problems and promises	Liver diseases	quality control & safety	India	NA	NA	NA	NA	NA	NA
Pub134	herbal medicine	2022	Monagas M, et al.	Understanding plant to extract ratios in botanical extracts	NA	quality control & safety	USA	NA	NA	NA	NA	NA	NA
Pub137	acupuncture & moxibustion	2013	Gu J, et al.	Registration quality assessment of acupuncture clinical trials	NA	reporting	China	NA	NA	NA	NA	NA	NA
Pub138	acupuncture & moxibustion, herbal Medicine	2008	Zaslawski C	Ethical Considerations for Acupuncture and Chinese Herbal Medicine Clinical Trials: A Cross-cultural Perspective	NA	reporting	Australia	NA	NA	NA	NA	NA	NA
Pub147	TCMg	2022	Ma Y, et al.	Promoting the quality and transparency of health research in China	NA	reporting	Hong Kong, China, Canada	NA	NA	NA	NA	NA	NA
Pub15	herbal medicine	2012	Efferth T, et al.	The European directive on traditional herbal medicinal products: friend or foe for plant-based therapies?	NA	quality control & safety	Germany, Portugal	NA	NA	NA	NA	NA	NA
Pub16	TCMg	2014	Lu A, et al.	Creative and innovative good practice in traditional Chinese medicine clinical studies: strategies for sustainable development	NA	reporting	China, Netherlands, UK	NA	NA	NA	NA	NA	NA
Pub161	TCMg	2014	Li J, et al.	The quality of reports of randomized clinical trials on traditional Chinese medicine treatments: a systematic review of articles indexed in the China National Knowledge Infrastructure database from 2005 to 2012	NA	reporting	China	2005-2009, 2011-2012	2005-2009 vs 2011-2012	6994	NA	both very low	quality of reporting RCTs improved in 2011-2012
Pub162-0	herbal medicine	2010	Zhang B, et al.	GAP production of TCM herbs in China	NA	quality control & safety	China	NA	NA	NA	NA	NA	NA
Pub162-1	acupuncture & moxibustion, herbal medicine	2014	Choi J, et al.	Endorsement for improving the quality of reports on randomized controlled trials of traditional medicine journals in Korea: a systematic review	NA	reporting	Korea	2010-2014	RCTs	29	NA	24 RCTs (24/29, 82.8%) appraised using the STRICTA;	NA
Pub164	acupuncture & moxibustion, acupressure, manual therapy, cupping, herbal medicine	2014	Cho HW, et al.	How current Clinical Practice Guidelines for low back pain reflect Traditional Medicine in East Asian Countries: a systematic review of Clinical Practice Guidelines and systematic reviews	low back pain (LBP)	reporting	Korea, China, Japan	NA	CPGs, SR-MAs	35	NA	NA	moderately recommend acupuncture for chronic LBP but not for (sub)acute LBP. Insufficient evidence for cupping, manual therapy, moxibustion and herbal medicine.
Pub165	TCMg	2012	Li ZG, et al.	Comparative study on WHO western pacific region and world federation of Chinese medicine societies international standard terminologies on traditional medicine: diseases in internal medicine (Part 2)	NA	education & terminology	China	NA	NA	NA	NA	NA	NA
Pub168	herbal medicine	2015	Pferschy-Wenzig EM, et al.	The relevance of pharmacognosy in pharmacological research on herbal medicinal products.	NA	reporting	Austria	NA	NA	NA	NA	NA	NA
Pub170	homeopathy	2013	Peckham EJ, et al.	Homeopathy for treatment of irritable bowel syndrome	irritable bowel syndrome (IBS)	reporting	UK	2018	RCTs	4	307	very low, low	insufficient evidence
Pub172	Korean medicine	2015	Choi TY, et al.	The quality of clinical practice guidelines in traditional medicine in Korea: appraisal using the AGREE II instrument	NA	reporting	Korea	2014	CPGs	8		recommended with provisos or modifications	NA
Pub174	acupuncture & moxibustion	2020	Ji Z, et al.	The quality of Cochrane systematic reviews of acupuncture: An overview	NA	reporting	China, Italy, UK	2019	Systematic Reviews	50	NA	low	lack of attention about retrieval of negative studies, and statements about conflict of interests
Pub175	TCIM	2024	Wang J, et al.	Technical specification for developing a clinical practice guideline for the integration of traditional Chinese medicine and Western medicine	NA	reporting	China	NA	NA	NA	NA	NA	NA
Pub177	TCIM	2013	Fong SY, et al.	Establishing the pharmaceutical quality of Chinese herbal medicine: a provisional BCS classification	NA	quality control & safety	Hong Kong, USA, China, Canada, South Africa	NA	NA	NA	NA	NA	NA
Pub180-01	herbal medicine	2006	Gagnier JJ et al.	Recommendations for reporting randomized controlled trials of herbal interventions: Explanation and elaboration	NA	reporting	Canada, UK	NA	NA	NA	NA	NA	NA
Pub180-02	TCMg	2014	Chen ZG et al.	Study on the methodology of developing evidence-based clinical practice guidelines of Chinese medicine	NA	reporting	China	NA	NA	NA	NA	NA	NA
Pub182	acupuncture & moxibustion	2017	Kim SY, et al.	Quality Assessment of Randomized Controlled Trials of Moxibustion Using STandards for Reporting Interventions in Clinical Trials of Moxibustion (STRICTOM) and Risk of Bias (ROB)	NA	reporting	Korea	2000-2015	RCTs	34	NA	completeness percentage of STRICTOM from 33% to 100%	improved in completeness of reporting and study design but need more
Pub186-0	TCMg	2011	Li ZG	Development of international standardization of traditional Chinese medical terminologies: a review of WHO's second conference on International Classification of Traditional Medicine held in Tokyo	NA	education & terminology	China	NA	NA	NA	NA	NA	NA
Pub186-1	acupuncture & moxibustion	2017	You YN, et al.	Assessing the quality of reports about randomized controlled trials of scalp acupuncture combined with another treatment for stroke	stroke	reporting	Korea	2015	RCTs	63	NA	moderate to low	To be improved
Pub187-01	herbal medicine	2014	Wiesner J	Challenges of safety evaluation	NA	quality control & safety	Germany	NA	NA	NA	NA	NA	NA
Pub187-02	TCIM	2011	Weidenhammer W, et al.	EU FP7 project ‘CAMbrella’ to build European research network for complementary and alternative medicine	NA	harmonisation	Germany, UK, Sweden, Norway, Denmark, Austria, Switzerland	NA	NA	NA	NA	NA	NA
Pub187-03	herbal medicine	2024	YU M, et al.	International standard of Traditional Chinese Medicine techniques: the operating specification for Traditional Chinese Medicine enema (2022)	NA	quality control & safety	China	NA	NA	NA	NA	NA	NA
Pub188	TCIM	2020	Ng JY, et al.	Complementary and alternative medicine recommendations for depression: A systematic review and assessment of CPGs	Depression	reporting	Canada	2008-2018	Systematic Reviews	16	NA	highest to lowest	↓depression
Pub193	herbal medicine	2014	Kroes BH	The legal framework governing the quality of (traditional) herbal medicinal products in the European Union	NA	harmonisation	Netherlands	NA	NA	NA	NA	NA	NA
Pub195	TCMg	2020	Li J, et al.	The importance of regulating the education and training of TCM practitioners and a potential role for ISO/TC 249	NA	education & terminology	China, Australia	NA	NA	NA	NA	NA	NA
Pub197	acupuncture & moxibustion	2014	Lim MY, et al.	Standardisation of moxibustion: challenges and future development	NA	education & terminology	China	NA	NA	NA	NA	NA	NA
Pub2	African traditional medicine	2004	Kofi-Tsekpo M	Institutionalization of African traditional medicine in health care systems in Africa	NA	harmonisation	Kenya	NA	NA	NA	NA	NA	NA
Pub200	acupuncture & moxibustion	2014	Zhuang L, et al.	Quality of reporting on randomized controlled trials of acupuncture for stroke rehabilitation	stroke rehabilitation	reporting	China	NA	RCTs	15	NA	general or good	↑stroke rehabilitation
Pub204-01	herbal medicine	2006	Gagnier J, et al.	Improving the quality of reporting of randomized controlled trials evaluating herbal interventions: implementing the CONSORT statement [corrected]	NA	reporting	Canada, UK	NA	NA	NA	NA	NA	NA
Pub204-02	TCIM	2004	[No authors listed]	New alternative medicine guide launched amidst increasing reports of adverse reactions	NA	harmonisation	WHO	NA	NA	NA	NA	NA	NA
Pub207-0	acupuncture & moxibustion	2006	Walji R, et al.	Redefining the randomized controlled trial in the context of acupuncture research	NA	reporting	Canada	NA	NA	NA	NA	NA	NA
Pub207-1	exercises, mobilization, manual therapy, TCIM	2025	Lim TH, et al.	Nonpharmacological Spine Pain Management in Clinical Practice Guidelines: A Systematic Review Using AGREE II and AGREE-REX Tools	Spine Pain	reporting	Hong Kong, Canada	2024	CPGs	30	NA	NA	↓spine pain
Pub208	herbal medicine	2022	Zheng Q, et al.	Chinese herbal medicine and COVID-19: quality evaluation of clinical guidelines and expert consensus and analysis of key recommendations	COVID-19	reporting	China, Canada	2022	CPGs	61	NA	5 high and 6 recommended (AGREE II), low (AGREE-REX)	to be improved
Pub209	acupuncture & moxibustion	2023	Wu XD, et al.	Discussion on Collection of Clinical Questions in International Clinical Practice Guidelines of Acupuncture-Moxibustion	NA	reporting	China	NA	NA	NA	NA	NA	NA
Pub210-01	acupuncture & moxibustion	2015	Liu L, et al.	STRICTA: is it time to do more?	NA	reporting	New Zealand, UK	NA	NA	NA	NA	NA	NA
Pub210-02	TCIM	2023	Xie YL, et al.	Organic Integration of Traditional Chinese and Western Medicines—Future of Clinical Practice Guidelines of Integrated Traditional Chinese and Western Medicines	NA	reporting	China	NA	NA	NA	NA	NA	NA
Pub212	TCMg	2011	Yu WY, et al.	Assessing the quality of the first batch of evidence-based clinical practice guidelines in traditional Chinese medicine	NA	reporting	China	NA	NA	NA	NA	NA	NA
Pub225	acupuncture & moxibustion	2014	Kim KH, et al.	Assessment of the quality of reporting in randomised controlled trials of acupuncture in the Korean literature using the CONSORT statement and STRICTA guidelines	NA	reporting	Korea	1996-2004, 2005-2011	RCTs using rate of CONSORT and STRICTA items (1996-2004 vs 2005-2011)	236	NA	NA	↑CONSORT, ↑STRICTA
Pub226-0	acupuncture & moxibustion	2017	Zhao H, et al.	Application of Grading of Recommendations Assessment, Development, and Evaluation (GRADE) to the guideline development for clinical practice with acupuncture and moxibustion	NA	reporting	China	NA	NA	NA	NA	NA	NA
Pub226-1	TCIM	2023	Ng JY, et al.	Complementary and Alternative Medicine Mention and Recommendations in Inflammatory Bowel Disease Guidelines...	inflammatory bowel disease	reporting	Canada	2011-2022	CPGs	19	NA	low	To be improved
Pub228-0	herbal medicine	2015	Kadetz P	Manufacturing risk: reframing the discourse of safety of commodified potent substances	NA	quality control & safety	China	NA	NA	NA	NA	NA	NA
Pub229	herbal medicine	2008	Calapai G	European legislation on herbal medicines: a look into the future.	NA	harmonisation	Italy	NA	NA	NA	NA	NA	NA
Pub23	herbal medicine	2023	Heinrich M, et al.	From the CONSORT to the ConPhyMP statement and beyond-how to ascertain best practice.	NA	reporting	UK, Taiwan	NA	NA	NA	NA	NA	NA
Pub233-01	herbal medicine	2014	Cranz H, et al.	TradReg 2013: regulation of herbal and traditional medicinal products--European and global strategies--international symposium	NA	harmonisation	Belgium	NA	NA	NA	NA	NA	NA
Pub233-02	TCIM	2006	Baum M, et al.	The role of complementary and alternative medicine in the management of early breast cancer: recommendations of the European Society of Mastology (EUSOMA)	breast cancer	education & terminology	USA, UK, Switzerland, Germany, Belgium, Norway	NA	NA	NA	NA	NA	NA
Pub233-1	TCIM	2000	Bloom BS, et al.	Evaluation of randomized controlled trials on complementary and alternative medicine	NA	reporting	USA, France	1966-1998	RCTs	258	NA	poor	improving slowly over time
Pub237	herbal medicine	2006	Bian ZX, et al.	Improving the quality of randomized controlled trials in Chinese herbal medicine, part IV: applying a revised CONSORT checklist to measure reporting quality.	NA	reporting	Hong Kong, Canada, China	2005	RCTs	66	NA	poor	NA
Pub24	TCMg	2014	Pengfei L, et al.	The importance and necessity of establishing technical specifications for the registration of Traditional Chinese Medicine clinical studies	NA	reporting	China	NA	NA	NA	NA	NA	NA
Pub240	acupuncture & moxibustion	2023	Lee YS, et al.	ACURATE: A Guide for Reporting Sham Controls in Trials Using Acupuncture	NA	reporting	Korea	NA	NA	NA	NA	NA	NA
Pub243	TCIM	2022	Ng JY, et al.	Neck pain clinical practice guidelines: a systematic review of the quality and quantity of complementary and alternative medicine recommendations	Neck pain	reporting	Canada	2009 to 2020	CPGs	8	NA	lower (CAM vs overall)	↓neck pain
Pub247-01	herbal medicine	2014	Peschel W	The use of community herbal monographs to facilitate registrations and authorisations of herbal medicinal products in the European Union 2004-2012	NA	harmonisation	UK	NA	NA	NA	NA	NA	NA
Pub247-02	herbal medicine	2006	Leung KS, et al.	Improving the quality of randomized controlled trials in Chinese herbal medicine, part III: quality control of Chinese herbal medicine used in randomized controlled trials.	NA	reporting	Hong Kong, Canada, China	NA	NA	NA	NA	NA	NA
Pub25	herbal medicine	2012	Flower A, et al.	Guidelines for randomised controlled trials investigating Chinese herbal medicine	NA	reporting	UK, Germany, China,	NA	NA	NA	NA	NA	NA
Pub254	acupuncture & moxibustion	2010	Hugh M, et al.	Revised STandards for Reporting Interventions in Clinical Trials of Acupuncture (STRICTA): extending the CONSORT statement (Chinese version)	NA	reporting	UK, China, Canada, STRICTA Revision Group	NA	NA	NA	NA	NA	NA
Pub258	herbal medicine	2008	Fei YT, et al.	Herbal CONSORT statement and standardization of reporting traditional Chinese drug trials	NA	reporting	China	NA	NA	NA	NA	NA	NA
Pub259	music therap, yoga	2023	Liou KT, et al.	SIO-ASCO guideline on integrative medicine for cancer pain management: implications for racial and ethnic pain disparities	cancer pain	reporting	USA	NA	NA	NA	NA	NA	NA
Pub262	herbal medicine	2011	Franz C, et al.	Botanical species being used for manufacturing plant food supplements (PFS) and related products in the EU member states and selected third countries	NA	quality control & safety	Austria	NA	NA	NA	NA	NA	NA
Pub266	acupuncture & moxibustion	2022	Wei C, et al.	Assessment of reporting completeness in acupuncture studies on patients with functional constipation using the STRICTA guidelines	functional constipation	reporting	China	2021	clinical trials, pilot/feasibility studies, observational studies, and case studies	99	NA	5/94	suboptimal
Pub267	TCIM	2024	Wang Y, et al.	Ontology of clinical practice guidelines for Integrated Traditional Chinese and Western Medicine	NA	harmonisation	China	NA	NA	NA	NA	NA	NA
Pub268	acupuncture & moxibustion	2022	Birch S, et al.	Acupuncture as a post-stroke treatment option: A narrative review of clinical guideline recommendations	post-stroke	reporting	Norway, UK, China	2001-2021	CPGs and TGs	49	NA	NA	improved in stroke rehabilitation, dysphagia, shoulder pain, motor recovery, walking, balance, spasticity, upper limb extremity impairment, post-stroke pain, central post stroke pain, cognitive disorder, depression, and sleep problems
Pub275	acupuncture & moxibustion	2008	Prady SL, et al.	A systematic evaluation of the impact of STRICTA and CONSORT recommendations on quality of reporting for acupuncture trials	NA	reporting	UK	NA	NA	NA	NA	NA	NA
Pub282	ayurveda	2022	Thrigulla SR, et al.	Clinical studies in Ayurveda: A bibliometric analysis of articles indexed in AYUSH research portal	NA	reporting	India	NA	NA	NA	NA	NA	NA
Pub284	TCMg	2010	Wang L, et al.	Quality of reporting of trial abstracts needs to be improved: using the CONSORT for abstracts to assess the four leading Chinese medical journals of traditional Chinese medicine	NA	reporting	China, UK	2006-2007	RCTs	345	NA	poor	need to be improved
Pub285	acupuncture & moxibustion	2019	Duan Y, et al.	Protocol for the Development of Consensus-Based Clinical Case Reporting Guideline Extension: CARE for Acupuncture	NA	reporting	China, USA	NA	NA	NA	NA	NA	NA
Pub287	TCIM	2021	Wu P, et al.	Status and prospect of international standardization of TCM diagnosis	NA	education & terminology	China	NA	NA	NA	NA	NA	NA
Pub29	exercise, acupuncture	2021	Kim JY, et al.	Quality assessment of conventional and traditional oriental medicine clinical practice guidelines for knee osteoarthritis using AGREE II instrument	knee osteoarthritis	reporting	Korea	2010-2020	CPGs	13	NA	clarity of presentation, 72.6%, scope and purpose, 62.6%, rigor of development, 54.2%, stakeholder investment, 50.5%, editorial independence, 46.5%, applicability, 22.5%.	To be improved
Pub305	acupuncture & moxibustion	2004	Birch S	Clinical research on acupuncture. Part 1. What have reviews of the efficacy and safety of acupuncture told us so far?	postoperative dental pain	reporting	Germany, Netherlands	1970s-2002	RCTs，CCTs, Coh, UCT.	639		negative, inconclusive, positive, suggestively positive	↓postoperative dental pain, ↓postoperative nausea and vomiting, ↓chemotherapy-related nausea and vomiting; ↓migraine, ↓low-back pain, ↓temporomandibular disorders
Pub307	acupuncture, moxibustion, cupping, tuina, massage	2024	Zhang X, et al.	Suboptimal reporting of randomized controlled trials on non-pharmacological therapies in Chinese medicine	NA	reporting	China, Hong Kong	2022	RCTs	387	NA	poor; international journals ＞ Chinese journals	suboptimal
Pub32	acupressure, acupuncture & moxibustion, auriculotherapy, electrical stimulation of point PC6, herbal medicine	2024	Molassiotis A, et al.	2023 MASCC/ESMO consensus antiemetic guidelines related to integrative and non-pharmacological therapies.	vomit	reporting	UK, USA, Switzerland, Australia, Italy, France	2015-2023	systematic reviews	11	NA	poor	↓nausea and vomiting
Pub320	herbal medicine	2016	Frenzel C, et al.	Herbal Hepatotoxicity: Clinical Characteristics and Listing Compilation	HILI	reporting	Germany	NA	NA	NA	NA	NA	NA
Pub324-01	TCIM	2018	Lyman GH, et al.	Integrative Therapies During and After Breast Cancer Treatment: ASCO Endorsement of the SIO Clinical Practice Guideline	breast cancer	reporting	USA	NA	NA	NA	NA	NA	NA
Pub324-02	TCIM	2010	Wang SC, et al.	Guidelines for evidence-based Chinese medicine clinical pathway report	NA	reporting	China	NA	NA	NA	NA	NA	NA
Pub332	acupuncture & moxibustion	2010	Lui S, et al.	Heterogeneity in search strategies among Cochrane acupuncture reviews: is there room for improvement?	NA	reporting	UK, USA	NA	NA	NA	NA	NA	NA
Pub333	herbal medicine	2024	Jing Z, et al.	International standard of Traditional Chinese Medicine techniques: the operating specifications for Chinese medicated bath (2022)	NA	education & terminology	China	NA	NA	NA	NA	NA	NA
Pub334	TCMg	2024	Yuning Y, et al.	International standard of Traditional Chinese Medicine Techniques: TCM guidelines for acute primary headache (2022)	acute primary headache	education & terminology	China	NA	NA	NA	NA	NA	NA
Pub34	acupuncture & moxibustion	2023	Zhang JJ, et al.	Exploring the application value of the modified Delphi method in the development process of acupuncture and moxibustion guideline recommendations based on the WFAS Clinical Practice Guideline for Female Urinary Incontinence	female urinary incontinence	education & terminology	China	NA	NA	NA	NA	NA	NA
Pub340	herbal medicine	2023	Yang JY, et al.	Characterization and Comparison Analysis of WHO Monographs on Selected Medicinal Plants and ISO Standards of Chinese Materia Medica	NA	quality control & safety	China	NA	NA	NA	NA	NA	NA
Pub342	TCIM	2017	Motoo Y, et al.	Standards of Reporting Kampo Products (STORK) in research articles.	NA	reporting	Japan	NA	NA	NA	NA	NA	NA
Pub35	acupuncture & moxibustion	2023	Liu YP, et al.	Application of clinical value assessment of treatment protocols in guideline development: taking the WFAS Clinical Practice Guideline of Acupuncture and Moxibustion for Migraine as an example.	migraine	reporting	China	NA	NA	NA	NA	NA	NA
Pub352	acupuncture & moxibustion, massage, spinal manipulation	2003	Cherkin DC, et al.	A review of the evidence for the effectiveness, safety, and cost of acupuncture, massage therapy, and spinal manipulation for back pain	back pain	reporting	USA	1995-2001	RCTs	24	NA	poor (20 RCTs, acupuncture), effective (3 RCTs, massage), effective (26 RCTs, spinal manipulation)	↓back pain (massage and spinal manipulation)
Pub353	TCMg	2010	Wang K, et al.	Study on international standard multilingual nomenclature of Chinese medicine	NA	education & terminology	China, France, Portugal, Spain	NA	NA	NA	NA	NA	NA
Pub354	acupuncture & moxibustion	2019	Hughes JG, et al.	Assessment of the quality of reporting in studies of acupuncture for patients with cancer using STRICTA guidelines	cancer	reporting	UK, Switzerland	2014	Systematic review	88	NA	weak	poor
Pub356	acupuncture & moxibustion	2015	Cai R, et al.	Evidence-based medicine and real world study in clinical study of acupuncture and moxibustion	NA	reporting	China	NA	NA	NA	NA	NA	NA
Pub359	TCMg	2019	[No authors listed]	The World Health Organization's decision about traditional Chinese medicine could backfire	NA	harmonisation	the journal of Nature	NA	NA	NA	NA	NA	NA
Pub360	herbal medicine	2014	Chinou I	Monographs, list entries, public statements	NA	quality control & safety	Greece	NA	NA	NA	NA	NA	NA
Pub362	TCIMg	2024	Reid D, et al.	Reflections on 50 years of IFOMPT	NA	education & terminology	New Zealand, Australia	NA	NA	NA	NA	NA	NA
Pub364	TCIMg	2017	Greenlee H, et al.	Clinical practice guidelines on the evidence-based use of integrative therapies during and after breast cancer treatment.	breast cancer	reporting	USA, Canada	1990-2015	RCTs	NA	NA	NA	↓anxiety/stress (music therapy, meditation, stress management, and yoga); ↓depression/mood disorders (meditation, relaxation, yoga, massage, and music therapy); ↑quality of life (meditation and yoga); ↓chemotherapy-induced nausea and vomiting (acupressure and acupuncture);
Pub366	naturopathy	2023	Dunn J, et al.	Naturopathic Workforce: A Global Resource Toward the Declaration of Astana Goals-A Multimethods Study	NA	harmonisation	Canada, Australia	NA	NA	NA	NA	NA	NA
Pub369	herbal medicine	2006	Napadow V et al.	The first HMPC community herbal monographs	NA	quality control & safety	Germany	NA	NA	NA	NA	NA	NA
Pub37	herbal medicine	2014	Luo J, et al.	Traditional Chinese medicine injection for angina pectoris: an overview of systematic reviews	Angina Pectoris	reporting	China	2013		46	57463	16/46	↓symptoms, ↑improving electrocardiogram, ↓adverse events
Pub373	tuina, massage	2023	Zhang X, et al.	STandards for Reporting Interventions in Clinical Trials Of Tuina/Massage (STRICTOTM): Extending the CONSORT statement	NA	reporting	Hong Kong, China, Italy, Singapore, Canada	NA	NA	NA	NA	NA	NA
Pub376-01	acupuncture & moxibustion	2009	Liu ZS, et al.	Literature quality evaluation criteria for Clinical Practice Guideline of Evidence-based Acupuncture and Moxibustion	NA	reporting	China	NA	NA	NA	NA	NA	NA
Pub376-02	herbal medicine	2005	Federici E, et al.	Herbal drugs: from traditional use to regulation	NA	harmonisation	Germany, USA, UK, Austria, China	NA	NA	NA	NA	NA	NA
Pub390	Korean medicine	2023	Shin S, et al.	Development of clinical practice guidelines for Korean medicine: Towards evidence-based complementary and alternative medicine	NA	harmonisation	Korea	NA	NA	NA	NA	NA	NA
Pub391	TCMg	2017	Yao L, et al.	Appraising the quality of clinical practice guidelines in traditional Chinese medicine using AGREE II instrument: A systematic review.	NA	reporting	China	2015	clinical practice guidelines (CPGs)	115	NA	12/115 (10%)	remained suboptimal
Pub395	herbal medicine	2024	Pagani E, et al.	Technology Readiness Level Roadmap for Developing Innovative Herbal Medicinal Products	NA	quality control & safety	Brazil	NA	NA	NA	NA	NA	NA
Pub403	homeopathy	2007	Dean ME, et al.	Reporting data on homeopathic treatments (RedHot): a supplement to CONSORT	NA	reporting	UK	NA	NA	NA	NA	NA	NA
Pub410-01	herbal medicine	2014	Wu WY, et al.	Strategies for elaboration of comprehensive quality standard system for Chinese medicine	NA	quality control & safety	China	NA	NA	NA	NA	NA	NA
Pub410-02	TCMg	2007	Liu JP	The composition of evidence body of traditional medicine and recommendations for evidence grading	NA	reporting	China	NA	NA	NA	NA	NA	NA
Pub411	Korean Medicine (oriental medicine)	2009	Hwang JI, et al.	Exploring the usability of the ISO reference terminology model for nursing actions in representing oriental nursing actions	NA	education & terminology	Korea	NA	NA	NA	NA	NA	NA
Pub413	acupuncture & moxibustion	2024	Xie YX, et al.	Key Issues in the STRICTA Checklist	NA	reporting	China	NA	NA	NA	NA	NA	NA
Pub415	TCMg	2012	Zhan SY, et al.	Advice of improving systematic review—meta analysis quality for traditional Chinese medicine	NA	reporting	China	NA	NA	NA	NA	NA	NA
Pub424	ayurveda, TCMg	2019	Gyamfi ET	Metals and metalloids in traditional medicines (Ayurvedic medicines, nutraceuticals, and traditional Chinese medicines)	NA	quality control & safety	Ghana	NA	NA	NA	NA	NA	NA
Pub435	acupuncture & moxibustion	2014	Wu XD, et al.	How to establish a good acupuncture-moxibustion standard？	NA	education & terminology	China	NA	NA	NA	NA	NA	NA
Pub44	herbal medicine	2006	Gagnier JJ, et al.	Quality of reporting of randomized controlled trials of herbal medicine interventions	NA	reporting	Canada	1966-2003	RCTs	206		high	improved (Echinacea angustifolia/purpurea/echinacea, ginkgo, St. John’s wort, and kava trials)
Pub45	herbal medicine	2008	Cheng CW, et al.	Transparently reporting adverse effects of traditional Chinese medicine interventions in randomized controlled trials.	NA	reporting	Hong Kong, Canada, China	NA	NA	NA	NA	NA	NA
Pub451	TCMg	2021	Xu X-T, et al	Development status and prospects of international standardization of medical devices of Traditional Chinese Medicine	NA	education & terminology	China	NA	NA	NA	NA	NA	NA
Pub454	TCIMg	2022	Liu JP	GRADE Methods in Traditional Medicine	NA	reporting	China	NA	NA	NA	NA	NA	NA
Pub459	acupuncture & moxibustion	2012	Li ZJ, et al.	Method and current situations on acupuncture clinical trial registration in the world	NA	reporting	China	NA	NA	NA	NA	NA	NA
Pub460	TCIMg	2024	Ng JY, et al.	Open Science Practices in Traditional, Complementary, and Integrative Medicine Research: A Path to Enhanced Transparency and Collaboration	NA	harmonisation	Germany, USA, Switzerland, Korea, China, Canada	NA	NA	NA	NA	NA	NA
Pub462-0	herbal medicine	2021	Zhang M, et al.	Comparison of the guidelines on good agricultural and collection practices in herbal medicine of the European Union, China, the WHO, and the United States of America	NA	quality control & safety	China, Germany	NA	NA	NA	NA	NA	NA
Pub462-1	TCMg	2022	Dai Z, et al.	Cochrane Systematic Reviews on Traditional Chinese Medicine	NA	reporting	China, USA, UK, Korea	2021	CSRs	104	157943	5/99	5/104 drew overall positive conclusions
Pub463	acupuncture & moxibustion	2013	Liu T, et al.	Quality improvement on acupuncture intervention report: application and perfection of STRICTA	NA	reporting	China	NA	NA	NA	NA	NA	NA
Pub464	TCMg	2021	Kuang Z, et al.	Calling for improved quality in the registration of traditional Chinese medicine during the public health emergency: a survey of trial registries for COVID-19, H1N1, and SARS	COVID-19, H1N1, and SARS	reporting	China, the Evidence-based Traditional and Integrative Medicine Working Group for Public Health Emergency	2020	CTs	136	129	low	To be improved
Pub466	acupuncture & moxibustion	2019	Mao JJ, et al.	Acupuncture for Chronic Low Back Pain: Recommendations to Medicare/Medicaid from the Society for Acupuncture Research	Chronic Low Back Pain	reporting	USA, UK, Switzerland	NA	NA	NA	NA	NA	NA
Pub47	TCMg	2010	Jiang M, et al.	Clinical studies with traditional Chinese medicine in the past decade and future research and development	NA	reporting	China, Australia	NA	NA	NA	NA	NA	NA
Pub48	TCIMg	2023	von Schoen-Angerer T, et al.	Traditional, complementary and integrative healthcare: global stakeholder perspective on WHO's current and future strategy.	NA	harmonisation	Belgium, Switzerland, India, Canada, Australia, Brazil, Colombia, Kenya, Belgium, Netherlands, USA, Indonesia, UK, China.	NA	NA	NA	NA	NA	NA
Pub481	herbal medicine	2021	Xu XT, et al.	Features and development trends in international standardization of Chinese materia medica in ISO/TC 249	NA	harmonisation	China	NA	NA	NA	NA	NA	NA
Pub482	TCMg	2021	Ye XX, et al.	Key factors influencing the TCM nomenclature in international standards	NA	education & terminology	China	NA	NA	NA	NA	NA	NA
Pub496	herbal medicine	2013	Davidson E, et al.	Best available evidence in cochrane reviews on herbal medicine?	NA	reporting	Israel, Germany, Australia	NA	NA	NA	NA	NA	NA
Pub50-11	acupuncture & moxibustion	2020	Fernández-Jané C, et al.	Completeness of reporting acupuncture interventions for chronic obstructive pulmonary disease: Review of adherence to the STRICTA statement	chronic obstructive pulmonary disease (COPD)	reporting	Spain, China	2019	completeness of reporting of acupuncture interventions in trials for COPD	28	NA	Out of the 16 STRICTA checklist subitems analysed, only 4 were considered appropriately reported in more than 70% of the trials, while 7 were correctly reported in less than 30%	suboptimal
Pub50-12	herbal medicine	2007	Shang A, et al.	Placebo-controlled trials of Chinese herbal medicine and conventional medicine comparative study	NA	reporting	Switzerland, UK	2003	RCTs, CCTs	136		low, high	insufficient evidence
Pub507	herbal medicine	2008	Tsutani K, et al.	Regulatory sciences in herbal medicines and dietary supplements	NA	harmonisation	Japan	NA	NA	NA	NA	NA	NA
Pub509	TCMg	2010	Uzuner H et al.	Establishing an EU-China consortium on traditional Chinese medicine research	NA	reporting	UK, Portugal, China, Hong Kong	NA	NA	NA	NA	NA	NA
Pub51	herbal medicine	2006	Dagenais S, et al.	Critical appraisal of clinical studies in Chinese herbal medicine	NA	reporting	Canada, Hong Kong, China	NA	NA	NA	NA	NA	NA
Pub514-01	acupuncture & moxibustion	2010	Lim S	WHO Standard Acupuncture Point Locations	NA	education & terminology	Korea	NA	NA	NA	NA	NA	NA
Pub514-02	herbal medicine	2008	Qi GD, et al.	Placebos used in clinical trials for Chinese herbal medicine	NA	reporting	Hong Kong	NA	NA	NA	NA	NA	NA
Pub515	herbal medicine	2008	Routledge PA	The European Herbal Medicines Directive: could it have saved the lives of Romeo and Juliet?	NA	harmonisation	UK	NA	NA	NA	NA	NA	NA
Pub52	herbal medicine	2008	Bian ZX, et al.	Precise reporting of traditional Chinese medicine interventions in randomized controlled trials	NA	reporting	Hong Kong, Canada, China	NA	NA	NA	NA	NA	NA
Pub524	TCIMg	2017	Yao S， et al.	Quality assessment of clinical practice guidelines for integrative medicine in China: A systematic review.	NA	reporting	China	2003-2014	CPGs	41	NA	good	low
Pub527-11	TCIMg	2022	Ng JY, et al.	Complementary and alternative medicine mention and recommendations in guidelines for anxiety: A systematic review and quality assessment	anxiety	reporting	Canada	2009-2020	CPGs	11	NA	6/5	to be improved
Pub527-12	TCIMg	2022	Ng JY, et al.	What traditional, complementary, and integrative medicine recommendations exist across osteoporosis clinical practice guidelines? A systematic review and quality assessment	osteoporosis	reporting	Canada	2009–2020	CPGs	27	NA	highest to lowest	↓osteoporosis(calcium and vitamin D supplementation and exercise)
Pub539	herbal medicine	2011	Raynor DK, et al.	Buyer beware? Does the information provided with herbal products enable safe use?	NA	quality control & safety	UK	NA	NA	NA	NA	NA	NA
Pub549	herbal Medicine	2020	Thakkar S, et al.	Regulatory landscape of dietary supplements and herbal medicines from a global perspective	NA	harmonisation	USA, Belgium, China, Italy, Australia, Japan, Canada	NA	NA	NA	NA	NA	NA
Pub555-01	ayurveda	2011	Chaudhary A, et al.	Contribution of world health organization in the global acceptance of Ayurveda	NA	harmonisation	India	NA	NA	NA	NA	NA	NA
Pub555-02	TCMg	2023	Xu Q	WHO International Standard Terminologies on Traditional Chinese Medicine: Use in Context, Creatively	NA	education & terminology	UK	NA	NA	NA	NA	NA	NA
Pub569	acupuncture & moxibustion	2017	Zeng J, et al.	Assessment of Reporting Quality in Randomised Controlled Trials of Acupuncture for Post-Stroke Rehabilitation Using the CONSORT Statement and STRICTA Guidelines	post-stroke rehabilitation	reporting	China	2015	RCTs	87	NA	good, poor, very poor	unsatisfactory
Pub578	acupuncture & moxibustion	2017	Clark MT, et al.	Suggestions regarding adaptation of the STRICTA guidelines for reporting acupuncture practice and research	NA	reporting	UK, Australia	NA	NA	NA	NA	NA	NA
Pub589	herbal medicine	2018	Colalto C	What phytotherapy needs: Evidence-based guidelines for better clinical practice	NA	reporting	Italy	NA	NA	NA	NA	NA	NA
Pub598	TCMg	2017	Liu YQ, et al.	Current Situation of International Organization for Standardization/Technical Committee 249 International Standards of Traditional Chinese Medicine	NA	education & terminology	China, Hong Kong	NA	NA	NA	NA	NA	NA
Pub600	TCMg	2024	Fu QW, et al.	Extending the Grading of Recommendations Assessment, Development and Evaluation (GRADE) in Traditional Chinese Medicine (TCM): The GRADE-TCM	NA	reporting	China, Australia	NA	NA	NA	NA	NA	NA
Pub61	herbal medicine	2010	Sahoo N, et al.	Herbal drugs: standards and regulation	NA	quality control & safety	India	NA	NA	NA	NA	NA	NA
Pub615	TCIMg	2018	Chen M, et al.	Adherence to CONSORT Items in Randomized Controlled Trials of Integrative Medicine for Colorectal Cancer Published in Chinese Journals	Colorectal Cancer	reporting	Australia, China	NA	RCTs	81	NA	Few Chinese journals mention CONSORT	not significantly improved
Pub618	TCIMg	2021	Lue HC, et al.	Taipei consensus on integrative traditional Chinese and Western Medicine	NA	harmonisation	Taiwan	NA	NA	NA	NA	NA	NA
Pub620	massage	2024	Fan M, et al.	Quality appraisal of clinical practice guidelines addressing massage interventions using the AGREE II instrument	NA	reporting	China, Sweden	2022	CPGs	49	NA	low	most were not “recommended”
Pub63	acupuncture & moxibustion	2018	An GH, et al.	Reporting characteristics of case reports of acupuncture therapy with CARE guidelines.	NA	reporting	China	2011-2013	case reports	61	NA	None case reports met all items of CARE guidelines	rather low
Pub64	herbal medicine	2019	Zhang X, et al.	Reporting quality of Cochrane systematic reviews with Chinese herbal medicines	NA	reporting	Hong Kong	1999-2017	SRs	NA	NA	to need improvement	NA
Pub657	TCMg	2024	Li X, et al.	Reporting guidelines for traditional Chinese medicine could be improved: a cross-sectional study	NA	reporting	China, Canada		reporting guidelines	26	NA	the compliance rate of GDHRRG guidelines was reported to be 63.3% ranging from 22.2% to 94.4%. English journals ＞ Chinese journals	NA
Pub664	TCMg, Japanese medicine, Korean medicine	2020	Choi SH	A Proposed Revision of the International Classification of Diseases, 11th Revision, Chapter 26	NA	education & terminology	Korea	NA	NA	NA	NA	NA	NA
Pub682	TCMg	2018	Yuwen Y, et al.	Appraisal of the Quality and Contents of Clinical Practice Guidelines for Hypertension Management in Chinese Medicine	hypertension	reporting	China, Hong Kong	1990-2013	CPGs	5	NA	higher	↓hypertension
Pub684	TCIMg	2021	Jung SY, et al.	Monitoring in clinical trials of complementary and alternative medicine.	NA	reporting	Korea	NA	NA	NA	NA	NA	NA
Pub69	taiji	2022	Yang GY, et al.	Determining the safety and effectiveness of Tai Chi: A critical overview of 210 systematic reviews of controlled clinical trials	NA	reporting	Australia, China, USA, Norway	2010-2020	SR	210	NA	high, moderate, low, very low	↓Parkinson’s disease, ↓falls risk, ↓knee osteoarthritis, ↓low back pain, ↓cerebrovascular and cardiovascular diseases including hypertension and stroke
Pub691	TCIMg	2019	Canli Özer Z, et al.	European Union Project 'BestCARE': Improving Nursing Care with Best Complementary Therapy Strategies	NA	education & terminology	Turkey	NA	NA	NA	NA	NA	NA
Pub70	TCIMg	2012	Pilkington K, et al.	Complementary medicine and safety: a systematic investigation of design and reporting of systematic reviews	NA	reporting	UK	NA	NA	NA	NA	NA	NA
Pub72	TCMg	2013	Yang K, et al.	Editorial: Can China master the guideline challenge?	NA	harmonisation	China, Canada	NA	NA	NA	NA	NA	NA
Pub76	TCMg	2024	Xiao L, et al.	International standard of Traditional Chinese Medicine techniques: clinical guidelines for dysmenorrhea (2022)	dysmenorrhea	reporting	China	NA	NA	NA	NA	NA	NA
Pub78	TCIMg	2014	Greenlee H, et al.	Clinical practice guidelines on the use of integrative therapies as supportive care in patients treated for breast cancer	breast cancer	reporting	USA, Canada,	1990-2013	RCTs	203	NA	65/138	↓anxiety, ↓mood disorders, ↓stress, ↓depression, ↓fatigue, ↑quality of life
Pub78	TCIMg	2022	Ashworth M, et al.	Enacting a depoliticised alterity: law and traditional medicine at the World Health Organization	NA	harmonisation	UK	NA	NA	NA	NA	NA	NA
Pub80	TCMg	2018	Yun X, et al.	Using the RIGHT statement to evaluate the reporting quality of clinical practice guidelines in traditional Chinese medicine	NA	reporting	China	NA	CPGs	539	NA	low, high	improved, overall quality remains suboptimal
Pub81	herbal medicine	2016	Ng JY, et al.	The quantity and quality of complementary and alternative medicine clinical practice guidelines on herbal medicines, acupuncture and spinal manipulation: systematic review and assessment using AGREE II	NA	reporting	Canada	2003-2015	17 guidelines (2 herbal medicine, 3 acupuncture, 4 spinal manipulation, 8 mixed CAM therapies)	17	NA	None of the 17 guidelines were recommended by both appraisers; 14 were recommended as Yes or Yes with modifications	NA
Pub89	TCMg	2013	Xu Q, et al.	The quest for modernisation of Traditional Chinese Medicine	NA	harmonisation	UK, Austria, Hong Kong, Belgium, Germany, China	NA	NA	NA	NA	NA	NA
Pub9	TCIMg	2008	Choi SH	WHO traditional medicine strategy and activities. "Standardization with evidence-based approaches"	NA	harmonisation	Korea, WHO	NA	NA	NA	NA	NA	NA
Pub92	TCIMg	2023	Li Y, et al.	Is there a role for traditional and complementary medicines in managing chronic fatigue? A systematic review	chronic fatigue	reporting	Macau	2013-2022	RCTs	62	5231	suboptimal	inconclusive
Pub93	herbal medicine	2016	Xinke Z, et al.	Chinese herbal medicine for the treatment of primary hypertension: a methodology overview of systematic reviews	primary hypertension	reporting	China	2015	12 systematic reviews with 31 outcomes	12	NA	fairly poor, very low, low, moderate	low evidence level
PubHm1-2020	herbal medicine	2020	Heinrich M, et al.	Best practice in research - Overcoming common challenges in phytopharmacological research	N	reporting	UK, Italy, Germany, USA, South Africa,	NA	NA	NA	NA	NA	NA
PubTE001	taiji (tai chi)	2021	Yang L, et al.	Tai Chi for cancer survivors: A systematic review toward consensus-based guidelines	cancer	reporting	USA, Canada	up to 2020	Taiji	14		low	improve fatigue and sleep quality
PubTE001	tuina	2023	Huang F, et al.	Using AGREE II reporting checklist to evaluate the quality of Tuina clinical practice guidelines	NA	reporting	China	up to 2021	AGREE	8	NA	low	NA
PubTE002	herbal medicine, acupuncture & moxibustion, pharmaco-acupuncture, qigong (with taiji)	2018	Cho KH, et al.	Complementary and Alternative Medicine for Idiopathic Parkinson's Disease: An Evidence-Based Clinical Practice Guideline	Idiopathic Parkinson's Disease	reporting	Korea	NA	NA	NA	NA	NA	NA
PubTE002	relaxation, yoga, acceptance and commitment therapy, cognitive behavioral therapy, psychological CAM, taiji	2025	Lu T, et al.	Using Integrative Therapies to Improve Patient-Reported Outcomes in Breast Cancer Survivors: A Living Evidence-Based Clinical Practice Guideline	breast Cancer	reporting	China, Australia, South Korea, Japan, Brazil, Singapore	NA	comparative controlled trials	NA	NA	NA	NA
PubTE003	exercise	2020	Morris NR, et al.	Exercise & Sports Science Australia (ESSA) position statement on exercise and chronic obstructive pulmonary disease	Chronic obstructive pulmonary disease (COPD)	reporting	Australia	NA	NA	NA	NA	NA	↑exercise capacity, ↓symptoms such as dyspnoea and fatigue, ↑health-related quality of life (HRQoL)
PubTE003	exercise	2004	Ottawa Panel	Ottawa Panel evidence-based clinical practice guidelines for therapeutic exercises in the management of rheumatoid arthritis in adults	rheumatoid arthritis	reporting	Ottawa Panel	NA	comparative controlled trials/Cochrane	NA	NA	NA	NA
PubTE004	chiropractic	2019	Whalen W, et al.	Best-Practice Recommendations for Chiropractic Management of Patients With Neck Pain	neck pain	reporting	USA	up to 2018	modified Delphi process	50	56
PubTE006	chiropractic	2014	Bryans R, et al.	Evidence-based guidelines for the chiropractic treatment of adults with neck pain	neck pain	reporting	Canada	up to 2011	systematic review, RCTs	51	NA	High	↓neck pain
PubTE006	mind-body exercise, yoga	2017	Brosseau L, et al.	The Ottawa panel clinical practice guidelines for the management of knee osteoarthritis. Part one: introduction, and mind-body exercise programs	knee osteoarthritis	reporting	Canada, Australia, Brazil, Spain, Netherlands, France	NA	NA	4	NA	high-quality	↓knee osteoarthritis; ↓pain
PubTE007	chiropractic	2011	Bryans R, et al.	Evidence-based guidelines for the chiropractic treatment of adults with headache	headache	reporting	Canada	up to 2009	systematic review	21			Evidence equivocal
PubTE007	hypnotherapy, yoga	2023	Kobayashi M, et al.	Non-pharmacological treatments for anticipatory nausea and vomiting during chemotherapy: a systematic review and meta-analysis of the Clinical Practice Guidelines for Antiemesis 2023	Anticipatory chemotherapy-induced nausea and vomiting (CINV)	reporting	Japan	1990-2020	Randomized controlled trials, non-randomized designs, observational studies, or case-control studies	107	NA	high or unclear risk of bias	↓CINV
PubTE008	chiropractic	2010	Bishop PB, et al.	The Chiropractic Hospital-based Interventions Research Outcomes (CHIRO) study: a randomized controlled trial on the effectiveness of clinical practice guidelines in the medical and chiropractic management of patients with acute mechanical low back pain	low back pain	reporting	Canada	NA	CPGs	92	71	NA	↓low back pain
PubTE009	herbal medicine, physical CAM, psychological CAM, homeopathy, aromatherapy, mindful movements, bibliotherapy, taiji, yoga, auriculotherapy	2023	Zhao FY, et al.	Identifying complementary and alternative medicine recommendations for insomnia treatment and care: a systematic review and critical assessment of comprehensive clinical practice guidelines	insomnia	reporting	Australia, China	up to 2023	AGREE II instrument and RIGHT	17	NA	14/17 moderate to high methodological and reporting quality	little and weak evidence
PubTE009	massage	2012	Brosseau L, et al.	Ottawa Panel evidence-based clinical practice guidelines on therapeutic massage for neck pain	neck pain	reporting	Canada, USA	1984-2010	EBCPG	10	45	8 positive recommendations (6 grade A and 2 grade C+) and 23 neutral recommendations (12 grade C and 11 grade D)	effective for relieving, but data is insufficient for long-term effects.
PubTE010	chiropractic	2024	Gross AR, et al.	Spinal manipulation and mobilisation in paediatrics - an international evidence-based position statement for physiotherapists	varied musculoskeletal or non-musculoskeletal conditions	reporting	Canada, USA, Netherlands, South Africa, Australia	NA	International Federation of Orthopaedic Manipulative Physical Therapists (IFOMPT) & International Organisation of Physiotherapists in Paediatrics (IOPTP)	NA	NA	NA	NA
PubTE011	dietary, yoga	2024	Sawhney JP, et al.	CSI clinical practice guidelines for dyslipidemia management: Executive summary	dyslipidemia	reporting	India	NA	NA	NA	NA	NA	NA
PubTE013	taiji, qigong, herbal medicine, yoga, acupressure, moxibustion	2024	Bower JE, et al.	Management of Fatigue in Adult Survivors of Cancer: ASCO-Society for Integrative Oncology Guideline Update	Cancer Fatigue	reporting	USA, Canada	2013-2023	RCT	113	NA	NA	NA
PubTE015	manual therapy, mobilization	2002	Gross AR, et al.	Clinical practice guideline on the use of manipulation or mobilization in the treatment of adults with mechanical neck disorders	mechanical neck disorders	reporting	Canada	NA	The practice guideline development cycle/model and Cochrane reviewing process, critiquing past reviews, randomized trials and surveys	NA	NA	NA	weak evidence
PubTE015	exercise	2023	La Touche R, et al.	Prescription of therapeutic exercise in migraine, an evidence-based clinical practice guideline	migraine	reporting	Spain	NA	AGREE, GRADE	NA	NA	NA	NA
PubTE019	music therapy, meditation, stress management, yoga, relaxation, massage, acupressure, acupuncture & moxibustion	2018	Lyman GH, et al.	Integrative Therapies During and After Breast Cancer Treatment: ASCO Endorsement of the SIO Clinical Practice Guideline	breast cancer	reporting	USA	1990-2016	RCTs	NA	NA	NA	↓anxiety/stress; ↓depression/mood disorders; ↑quality of life
PubTE019	acupuncture & moxibustion, osteopathy, chiropractic, yoga, taiji, meditation, relaxation	2025	Silva MT, et al.	Integrative and Complementary Health Practices for Chronic Pain: summary of clinical guideline recommendations	Chronic Pain	reporting	Brazil	2011-2024	GRADE	18	8	high	Effects and safety
PubTE021	chiropractic	2024	Keating G, et al.	Clinical Practice Guideline for Best Practice Management of Pediatric Patients by Chiropractors: Results of a Delphi Consensus Process	Pediatric disorders	reporting	USA, Australia, United Kingdom,	up to 2022	Delphi panel consensus process	NA	NA	NA	NA
PubTE024	Chiropractic	2021	Hawk C, et al.	The Role of Chiropractic Care in Providing Health Promotion and Clinical Preventive Services for Adult Patients with Musculoskeletal Pain: A Clinical Practice Guideline	Musculoskeletal Pain	reporting	USA, Australia	NA	Delphi panel consensus	NA	65	NA	NA
PubTE027	needling therapies (NT)	2023	Yu H, et al.	Systematic Review to Inform a World Health Organization (WHO) Clinical Practice Guideline: Benefits and Harms of Needling Therapies for Chronic Primary Low Back Pain in Adults	Low Back Pain	reporting	Canada, Portugal, Switzerland, UK, USA, Denmark,	NA	RCTs	1940	NA	low or very low	↑health-related quality of life (HRQoL) ；↓pain and functional limitations
PubTE031	exercise, manual therapy, acupuncture	2021	Bussières A, et al.	Non-Surgical Interventions for Lumbar Spinal Stenosis Leading To Neurogenic Claudication: A Clinical Practice Guideline	Neurogenic Claudication	reporting	Canada, United Kingdom, Hong Kong, Denmark, USA	up to 2019	GRADE	NA	NA	NA	NA
PubTE032	exercise	2023	Verville L, et al.	Systematic Review to Inform a World Health Organization (WHO) Clinical Practice Guideline: Benefits and Harms of Structured Exercise Programs for Chronic Primary Low Back Pain in Adults	Low Back Pain	reporting	Canada, Switzerland, Portugal, United States	up to 2022	Systematic review	2901	NA	NA	reduce pain
PubTE033	exercise, manual therapy	2016	Bussières AE, et al.	The Treatment of Neck Pain-Associated Disorders and Whiplash-Associated Disorders: A Clinical Practice Guideline	Neck Pain	reporting	Canada, USA	NA	GRADE	NA	NA	NA	NA
PubTE035	Chiropractic	2020	Hawk C, et al.	Best Practices for Chiropractic Management of Patients with Chronic Musculoskeletal Pain: A Clinical Practice Guideline	Chronic Musculoskeletal Pain	reporting	USA	NA	CPGs	NA	NA	NA	NA
PubTE039	chiropractic	2024	Pagé I, et al.	Critical Evaluation of the 2016 SOSORT Clinical Guidelines on the Detection and Clinical Management of Adolescent Idiopathic Scoliosis Using the AGREE II Tool: A Chiropractic Perspective	Scoliosis	reporting	Canada	NA	AGREE II	NA	19	High	NA
PubTE043	exercise, TCIMg	2022	Bichsel D, et al.	Cross-sectional Analysis of Recommendations for the Treatment of Hip and Knee Osteoarthritis in Clinical Guidelines	Osteoarthritis	reporting	Switzerland	up to 2020	NA	461	31	6 (35%, 6/17) high, and 10 (59%, 10/17) of moderate quality	NA
PubTE045	exercise, neuromuscular electrostimulation	2020	Andrade R, et al.	How should clinicians rehabilitate patients after ACL reconstruction? A systematic review of clinical practice guidelines (CPGs) with a focus on quality appraisal (AGREE II)	anterior cruciate ligament injury	reporting	Portugal, Netherlands,	up to 2018	AGREE II	NA	6	NA	NA
PubTE386	aromatherapy	2022	Deruelle P, et al.	Expert consensus from the College of French Gynecologists and Obstetricians: Management of nausea and vomiting of pregnancy and hyperemesis gravidarum	nausea and vomiting	harmonisation	France	NA	NA	NA	NA	NA	NA
PubTE387	aromatherapy	2003	Lee CO	Clinical aromatherapy. Part II: Safe guidelines for integration into clinical practice			USA	NA	NA	NA	NA	NA	NA
PubWx1-2013	TCIMg	2013	Gagnier JJ, et al.	The CARE guidelines: consensus-based clinical case report guideline development	NA	reporting	USA, Germany, UK, Canada, CARE Group	NA	NA	NA	NA	NA	NA
PubWx1-2014	herbal medicine	2014	Teschke R, et al.	Drug and herb induced liver injury: Council for International Organizations of Medical Sciences scale for causality assessment	DILI	quality control & safety	Germany	NA	NA	NA	NA	NA	NA
PubWX1-2025	TCIMg	2025	Wu X, et al.	Efficacy of Traditional, Complementary, and Integrative Medicine in Pain and Psychological Distress Management for Pediatric Palliative Patients: A Systematic Review and Meta-Analysis of Randomized Controlled Trials	Pain and Psychological Distress	reporting	Hong Kong	2000-2023	RCTs	30	NA	moderate, low	↓pain, ↓anxiety, ↓behavioral distress
PubXq1-2012	TCMg	2012	Uzuner H, et al.	Traditional Chinese medicine research in the post-genomic era: Good practice, priorities, challenges and opportunities	NA	harmonisation	UK, Austria, China, Portugal, Hong Kong, Germany, Australia, USA,	NA	NA	NA	NA	NA	NA
IntPD400	herbal medicine	2023	Whaley AO, et al.	The standardization of officinal medicinal plants used in the Eurasian Economic Union: comparison with other pharmacopoeias	NA	quality control & safety	Russia	NA	NA	NA	NA	NA	NA
IntPD401	herbal medicine	2024	Frolova LN, et al.	Challenges Associated with Forming Generic Names for Herbal Medicinal Products	NA	quality control & safety	Russia	NA	NA	NA	NA	NA	NA
IntPD402	herbal medicine	2025	Olenina NG	Efficacy and Safety of Herbal Medicinal Products: Registration Requirements in the EAEU and Other Regions of the World (Review)	NA	quality control & safety	Russia	NA	NA	NA	NA	NA	NA

## Sheet: Note
Note: 1. The category “herbal medicine” refers to all kinds of herbal medicines, including some of those conatining zoological parts, minerals and/or dietary supplements. 2. TCMg refers to general guidelines relevant to trdaitional Chinese medicine (TCM), without being specific to a particular TCM techniques, e.g., acupuncture & moxibustion, gua sha, tuina, taiji/tai chi, cupping, massage or Chin…
